# Supplementary material for: Fast boulder fracturing by thermal fatigue detected on stony asteroids
Source: Nat Commun. 2024 Jul 30;15:6206. doi: 10.1038/s41467-024-50145-y (PMC11289370; doi:10.1038/s41467-024-50145-y)
Supplement: Supplementary file 3 — Source Data [file 41467_2024_50145_MOESM3_ESM.xlsx]

## Sheet: Figure_2a_2b_S3
Fracture_Lenght (m)	y_start_coordinate	x_start_coordinate	y_end_coordinate	x_end_coordinate	azimuth
2.49524	-4.34376	270.016	-5.75273	269.374	204.367
1.69216	-3.76122	272.066	-4.86311	272.18	174.106
1.63295	-4.36817	272.699	-5.39771	272.572	187.002
2.23133	-1.90026	270.38	-3.08666	269.537	215.329
1.22624	-9.78941	268.025	-9.93295	268.836	100.251
1.01302	-9.4462	269.135	-9.6907	269.755	111.848
1.85073	-3.61457	267.016	-4.72518	266.824	189.813
2.00897	-3.25575	266.9	-3.71357	268.099	110.966
1.33645	-8.63935	271.304	-9.42642	271.666	155.595
0.664594	-10.272	273.668	-9.90304	273.457	330.572
0.601051	-10.632	273.533	-10.3337	273.285	320.625
0.843173	-8.88128	273.018	-9.40272	273.098	171.393
1.03051	-7.39343	273.91	-7.46348	274.597	95.9123
0.475206	-11.5503	274.361	-11.7892	274.588	137.044
1.20173	-9.38628	264.123	-9.91134	264.64	135.899
1.06608	-9.18902	262.56	-9.75847	262.745	162.277
0.818322	-11.3092	263.312	-10.7837	263.317	0.442951
1.44623	-11.9637	262.162	-11.2098	262.629	31.2775
0.790667	-10.9245	261.362	-11.4293	261.306	186.253
3.13688	-12.2913	262.961	-11.116	264.38	49.9166
1.05542	-10.2848	262.474	-10.8892	262.815	151.061
0.738262	-12.6504	261.602	-12.2074	261.493	346.471
0.729107	-12.1683	261.25	-12.5167	260.932	221.683
1.35067	-12.175	260.605	-12.717	259.868	232.964
0.993079	-15.7867	255.694	-16.2359	256.23	131.157
1.37113	-14.4265	255.566	-15.361	255.787	167.202
1.24611	-14.6939	256.754	-15.3923	257.235	146.425
0.971119	-12.6758	256.646	-12.7286	257.329	94.6024
0.911142	-11.6667	255.289	-11.3743	254.855	304.439
1.67056	-11.2825	252.285	-12.1943	252.766	152.74
0.751694	-11.4031	252.911	-11.9023	252.975	172.813
1.01672	-8.17944	255.989	-8.60182	256.527	128.46
1.68937	-6.25566	257.419	-5.18022	257.605	9.75653
1.0119	-6.0222	257.793	-5.35437	257.791	359.836
1.88613	-5.85654	257.206	-4.6275	257.327	5.60851
1.66619	-8.30383	257.654	-7.75586	256.677	299.463
0.689411	-10.4321	252.018	-10.5874	252.434	110.839
0.429155	-10.7011	251.363	-10.6559	251.652	80.9862
0.686512	-7.95293	251.864	-8.23138	252.234	127.244
0.501308	-8.12552	251.794	-8.35487	252.046	132.591
0.843795	-5.99566	253.716	-5.49017	253.73	1.61452
0.677452	-5.54586	253.989	-5.79054	254.331	125.769
1.00687	2.48048	263.337	1.86031	263.34	179.793
1.18749	1.54826	263.299	0.997101	263.787	138.497
1.23932	-0.779777	266.692	-1.26384	267.229	132.061
0.782429	-3.951	264.366	-3.43125	264.415	5.3819
0.519192	-1.91855	268.191	-1.73536	267.901	302.282
0.867021	-3.00349	257.269	-2.77492	256.758	294.12
0.776417	-3.63501	256.738	-3.21096	256.493	329.951
1.10062	-2.52984	258.759	-2.01951	259.254	44.1244
0.890274	-2.70384	259.301	-2.18014	259.158	344.7
1.40988	-21.5017	261.257	-21.5092	262.293	90.6363
1.52017	-21.5742	259.637	-21.5075	260.759	86.5457
0.801667	-20.0319	264.288	-20.4576	264.686	138.79

## Sheet: Figure_3a
time	TI = 370	TI = 500	TI = 750	TI = 1000
0.145759	238.911	248.34	258.687	263.372
0.481284	237.83	247.326	257.78	262.55
0.816808	236.801	246.361	256.912	261.763
1.15233	235.821	245.441	256.08	261.008
1.48786	234.884	244.562	255.282	260.282
1.82338	233.988	243.721	254.515	259.584
2.15891	233.13	242.914	253.777	258.912
2.49443	232.306	242.14	253.065	258.263
2.82996	231.514	241.395	252.378	257.636
3.16548	230.753	240.677	251.714	257.03
3.50101	230.019	239.985	251.072	256.443
3.83653	229.311	239.317	250.45	255.874
4.17205	228.628	238.671	249.847	255.322
4.50758	227.968	238.046	249.262	254.785
4.8431	227.33	237.44	248.695	254.264
5.17863	226.711	236.853	248.143	253.757
5.51415	226.113	236.283	247.607	253.264
5.84968	225.532	235.729	247.085	252.783
6.1852	225.929	236.037	247.234	252.839
6.52073	234.457	242.51	251.565	256.068
6.85625	241.347	247.754	255.141	258.771
7.19178	248.522	253.366	259.062	261.772
7.5273	256.251	259.501	263.42	265.14
7.86283	264.287	265.96	268.075	268.766
8.19835	272.634	272.759	273.048	272.671
8.53387	281.034	279.686	278.188	276.74
8.8694	289.337	286.626	283.414	280.911
9.20492	297.415	293.471	288.647	285.122
9.54045	305.267	300.213	293.877	289.365
9.87597	312.676	306.667	298.966	293.533
10.2115	319.546	312.751	303.851	297.574
10.547	325.832	318.415	308.484	301.447
10.8825	331.493	323.608	312.819	305.112
11.2181	336.499	328.292	316.814	308.533
11.5536	340.831	332.435	320.435	311.676
11.8891	344.48	336.013	323.651	314.513
12.2246	347.442	339.011	326.438	317.017
12.5602	349.719	341.417	328.775	319.168
12.8957	351.316	343.225	330.647	320.948
13.2312	352.239	344.432	332.042	322.342
13.5667	352.496	345.039	332.953	323.338
13.9023	352.096	345.048	333.374	323.929
14.2378	351.044	344.462	333.303	324.108
14.5733	349.347	343.287	332.741	323.874
14.9088	347.011	341.528	331.69	323.226
15.2444	344.041	339.192	330.156	322.166
15.5799	340.436	336.285	328.144	320.698
15.9154	336.139	332.761	325.624	318.799
16.2509	330.934	328.45	322.471	316.371
16.5865	324.693	323.254	318.614	313.351
16.922	318.313	317.907	314.587	310.16
17.2575	311.975	312.548	310.505	306.898
17.593	305.426	306.989	306.244	303.472
17.9286	298.747	301.317	301.88	299.949
18.2641	292.155	295.706	297.539	296.426
18.5996	285.007	289.575	292.764	292.537
18.9351	274.298	280.73	286.101	287.178
19.2707	268.714	275.859	282.187	283.913
19.6062	264.581	272.143	279.125	281.323
19.9417	261.19	269.056	276.547	279.122
20.2772	258.285	266.39	274.302	277.192
20.6128	255.732	264.034	272.306	275.464
20.9483	253.45	261.921	270.504	273.896
21.2838	251.385	260.002	268.862	272.458
21.6193	249.499	258.245	267.351	271.128
21.9549	247.762	256.625	265.951	269.889
22.2904	246.153	255.122	264.647	268.729
22.6259	244.655	253.72	263.426	267.638
22.9614	243.254	252.408	262.278	266.608
23.297	241.937	251.175	261.193	265.632
23.6325	240.697	250.012	260.165	264.706
23.968	239.525	248.913	259.189	263.823

## Sheet: Figure_3b
time	TI = 370	TI = 500	TI = 750	TI = 1000
0.145759	174.066	176.625	178.844	179.518
0.481284	173.655	176.287	178.593	179.316
0.816808	173.26	175.962	178.351	179.121
1.15233	172.881	175.65	178.117	178.933
1.48786	172.516	175.35	177.891	178.751
1.82338	172.164	175.06	177.672	178.574
2.15891	171.825	174.78	177.46	178.403
2.49443	171.496	174.509	177.254	178.237
2.82996	171.179	174.247	177.054	178.075
3.16548	170.872	173.993	176.86	177.918
3.50101	170.574	173.747	176.671	177.765
3.83653	170.285	173.507	176.486	177.615
4.17205	170.005	173.275	176.306	177.469
4.50758	169.732	173.048	176.131	177.327
4.8431	169.467	172.828	175.96	177.188
5.17863	169.21	172.613	175.793	177.052
5.51415	168.959	172.403	175.629	176.919
5.84968	168.714	172.199	175.469	176.789
6.1852	168.475	171.999	175.313	176.661
6.52073	168.822	172.283	175.507	176.805
6.85625	169.926	173.084	176.022	177.184
7.19178	170.919	173.82	176.509	177.546
7.5273	172.184	174.773	177.147	178.025
7.86283	173.699	175.915	177.917	178.605
8.19835	175.44	177.238	178.817	179.287
8.53387	177.364	178.704	179.818	180.046
8.8694	179.465	180.311	180.921	180.885
9.20492	181.733	182.051	182.118	181.796
9.54045	184.068	183.847	183.359	182.742
9.87597	186.445	185.683	184.632	183.714
10.2115	188.782	187.495	185.894	184.681
10.547	191.046	189.262	187.13	185.63
10.8825	193.213	190.962	188.326	186.551
11.2181	195.259	192.577	189.468	187.433
11.5536	197.16	194.087	190.543	188.265
11.8891	198.895	195.476	191.538	189.039
12.2246	200.445	196.728	192.442	189.745
12.5602	201.792	197.828	193.244	190.375
12.8957	202.923	198.763	193.934	190.921
13.2312	203.824	199.523	194.505	191.376
13.5667	204.486	200.099	194.948	191.736
13.9023	204.899	200.482	195.258	191.994
14.2378	205.059	200.667	195.431	192.147
14.5733	204.96	200.65	195.462	192.192
14.9088	204.601	200.427	195.348	192.126
15.2444	203.978	199.996	195.087	191.947
15.5799	203.073	199.341	194.668	191.645
15.9154	201.857	198.438	194.074	191.208
16.2509	200.288	197.256	193.282	190.619
16.5865	198.451	195.864	192.342	189.915
16.922	196.567	194.43	191.366	189.181
17.2575	194.676	192.979	190.374	188.432
17.593	192.762	191.505	189.362	187.666
17.9286	190.837	190.018	188.338	186.89
18.2641	189.059	188.638	187.382	186.163
18.5996	186.868	186.921	186.189	185.254
18.9351	185.138	185.588	185.267	184.551
19.2707	183.812	184.541	184.532	183.986
19.6062	182.684	183.642	183.897	183.496
19.9417	181.691	182.845	183.332	183.059
20.2772	180.799	182.126	182.82	182.661
20.6128	179.986	181.469	182.351	182.296
20.9483	179.239	180.863	181.918	181.957
21.2838	178.547	180.3	181.514	181.64
21.6193	177.903	179.775	181.136	181.342
21.9549	177.298	179.281	180.78	181.061
22.2904	176.73	178.816	180.444	180.794
22.6259	176.193	178.377	180.125	180.54
22.9614	175.685	177.96	179.821	180.298
23.297	175.201	177.563	179.532	180.066
23.6325	174.741	177.185	179.254	179.843
23.968	174.301	176.824	178.988	179.63

## Sheet: Figure_4
panel (a)	panel (c)	panel (e)	panel (b)	panel (d)	panel (f)
309.232	328.072	239.964	184.247	198.892	178.543
299.648	336.324	239.786	183.477	202.945	179.604
294.822	340.837	238.539	183.598	206.204	180.76
272.86	351.132	242.144	181.231	209.12	182.192
262.575	358.185	239.964	178.826	211.662	182.377
254.407	359.344	243.555	179.244	211.239	183.831
238.693	367.884	241.424	175.781	214.872	183.687
270.809	351.01	240.481	180.45	209.314	181.801
288.337	340.312	238.005	185.321	209.329	182.139
276.709	349.241	239.661	180.162	208.033	179.836
280.58	344.458	234.139	171.361	196.914	171.624
291.545	335.102	227.766	170.625	190.337	168.338
294.125	325.147	232.69	169.59	183.994	167.425
273.435	339.157	237.295	166.608	187.465	169.016
260.642	348.328	240.079	166.071	190.869	170.272
287.137	346.545	224.821	168.832	195.667	166.826
224.941	361.496	245.035	176.053	210.639	183.324
220.243	365.393	241.905	175.286	213.616	184.093
222.63	363.218	243.771	176.612	212.997	184.731
221.896	363.636	242.67	176.909	215.027	185.254
222.085	363.24	242.443	177.315	215.565	185.473
222.435	361.041	242.981	177.901	215.68	186.014
222.434	360.988	241.741	178.057	216.887	186.164
224.679	362.159	243.437	178.161	216.298	186.272
225.188	363.297	244.326	177.94	215.999	186.183
230.994	362.392	244.418	178.062	215.553	185.794
275.099	347.108	239.948	182.933	210.895	182.962
300.724	332.997	237.879	186.868	205.043	180.886
322.793	310.605	236.672	191	196.873	179.524
325.764	312.498	234.723	190.239	196.75	178.498
318.065	323.79	239.634	188.242	198.199	179.281
307.821	335.295	242.76	184.735	200.255	179.535
294.689	344.103	242.517	180.961	201.715	179.301
280.108	353.572	244.611	178.113	202.96	179.563
267.142	358.504	243.035	175.199	204.676	179.446
269.583	356.58	243.526	175.471	203.574	179.218
302.208	337.469	239.327	181.441	200.506	178.154
304.669	332.417	242.028	184.171	199.007	179.287
271.989	349.954	242.295	182.027	209.312	182.996
242.762	363.408	245.845	178.747	213.257	184.647
246.688	360.422	244.814	178.706	212.126	184.377
264.75	354.853	242.257	178.719	208.044	181.953
286.84	339.955	241.371	183.995	204.981	182.168
256.45	355.928	243.297	180.859	212.64	183.516
287.992	338.74	238.755	185.068	208.631	181.26
300.141	329.166	238.619	182.91	197.46	177.504
300.125	318.775	239.588	176.598	186.927	173.296
295.666	324.043	238.646	173.304	184.684	170.091
275.19	339.859	240.796	170.063	189.108	171.058
273.769	340.083	239.74	167.925	188.649	169.881
292.142	331.529	234.234	170.423	187.133	168.674
221.188	365.103	241.818	174.992	212.818	183.035
221.739	363.317	242.161	176.481	213.854	184.627
222.52	361.823	242.679	177.35	215.37	185.412
221.944	361.204	241.364	177.515	216.138	185.501
222.344	361.357	241.399	177.986	217.318	186.246
227.607	360.212	242.073	178.809	216.833	186.163
230.933	360.298	242.228	179.204	216.613	186.108
258.131	355.074	240.749	180.384	213.465	183.896
320.063	315.607	237.135	190.979	199.058	180.232
326.63	309.327	239.318	192.102	195.331	179.727
323.529	319.7	240.628	190.346	197.416	179.868
275.329	354.716	246.446	177.439	201.632	179.444
283.401	346.39	243.314	182.418	205.613	181.539
262.267	352.16	242.953	182.114	211.015	183.767
264.364	354.322	243.479	180.134	208.943	182.906
281.223	343.692	237.512	184.118	211.511	181.962
313.771	318.543	236.498	188.93	199.876	179.1
228.307	358.001	244.335	177.039	208.966	182.996
221.381	364.267	242.259	175.314	212.405	183.539
220.752	363.298	240.871	176.445	215.585	184.719
235.656	361.785	242.718	178.39	215.813	185.329
286.967	342.07	239.866	185.02	208.35	182.549
296.263	344.607	244.915	182.304	201.284	179.979
303.279	334.917	242.736	182.588	198.005	178.564
275.454	347.116	240.282	182.707	210.864	182.255
252.445	360.894	240.554	179.239	215.029	183.723
306.549	321.189	236.102	179.586	189.058	172.902
297.576	320.91	234.905	172.22	183.714	168.658
220.731	358.284	240.697	178.074	217.04	186.384
307.96	328.514	237.563	189.093	204.029	181.474
330.601	304.428	236.774	193.363	195.63	179.68
316.178	328.426	242.253	188.547	199.794	180.493
279.069	352.326	246.366	177.393	200.229	178.947
255.653	363.199	245.91	178.989	211.645	183.18
270.353	350.759	242.488	180.582	207.067	181.968
299.471	331.868	235.829	186.195	205.53	180.37
316.73	311.419	235.6	184.808	190.463	174.666
309.358	318.568	235.882	179.079	188.51	172.443
299.407	326.597	237.66	175.653	188.714	171.677
283.761	333.631	238.117	170.447	186.956	169.819
311.69	308.881	230.666	175.253	180.805	167.672
221.033	363.92	241.622	175.368	212.317	183.514
220.821	360.112	240.798	177.306	216.48	185.632
221.938	355.495	240.183	178.844	217.985	186.742
258.066	355.099	242.352	181.096	212.841	184.61
288.517	351.566	247.301	181.566	203.04	180.886
278.238	355.764	247.05	178.068	201.725	179.884
253.911	364.123	242.837	178.845	214.442	183.266
259.902	357.152	243.829	180.382	210.936	183.807
245.774	362.214	243.458	180.153	215.941	184.974
249.706	358.208	244.735	180.036	212.201	183.865
324.9	301.161	233.352	188.441	190.685	175.561
268.069	345.389	240.249	168.824	191.03	171.23
231.116	351.571	239.916	181.177	217.951	186.955
324.198	320.165	240.814	191.814	199.44	180.785
282.887	353.479	246.854	179.688	202.097	180.414
289.957	344.623	244.517	182.874	203.122	181.065
264.593	359.12	245.627	180.192	210.318	182.434
270.284	346.701	240.974	184.018	212.834	183.939
247.311	362.358	242.525	178.439	215.23	183.921
326.499	300.964	232.467	190.104	193.101	176.964
315.845	311.852	235.179	181.567	187.133	172.449
285.82	338.992	238.888	172.468	191.103	171.301
309.711	310.8	234.338	175.813	182.511	168.966
315.996	307.749	230.664	177.789	182.135	168.217
224.703	361.63	243.394	175.408	209.226	182.121
220.196	357.788	239.685	177.545	216.724	185.841
239.869	357.337	241.963	181.023	217.13	186.251
315.807	319.046	237.978	191.944	202.107	181.683
326.302	309.481	237.508	193.869	198.877	180.747
329.196	309.177	238.498	194.51	198.468	181.021
309.097	336.958	243.787	186.818	202.089	181.129
279.665	355.201	248.013	179.224	202.252	180.697
293.093	343.703	245.123	182.645	201.636	180.575
278.222	345.078	240.736	184.212	210.173	183.715
267.479	352.553	242.614	181.703	209.813	183.1
263.439	354.795	241.086	180.912	211.767	182.844
308.485	324.211	236.533	187.294	201.042	179.656
221.73	363.999	242.76	174.515	209.78	182.299
220.771	362.916	241.497	175.333	212.181	183.511
220.805	362.338	241.182	176.558	214.878	184.848
244.548	347.993	239.289	183.801	218.035	186.894
260.361	352.796	241.235	183.339	214.892	185.127
324.284	318.58	241.226	194.193	202.245	182.588
256.414	359.387	244.578	179.188	210.6	183.05
239.456	369.731	246.956	178.841	214.67	184.985
255.812	356.066	241.128	182.345	216.862	184.784
254.493	356.104	242.724	181.419	214.09	184.273
324.825	298.959	233.541	186.327	186.788	173.602
311.958	317.311	235.18	179.088	186.311	171.559
306.258	316.825	234.848	176.31	185.161	169.647
309.881	313.399	234.699	177.607	185.006	169.998
220.444	359.841	240.819	176.653	215.053	184.989
219.66	357.424	239.718	178.118	217.724	186.702
220.834	356.616	239.027	179.033	219.662	187.226
289.455	340.02	239.154	187.333	209.926	183.415
320.184	326.93	243.061	191.455	201.999	181.898
298.297	346.382	245.843	185.473	205.508	181.939
266.361	362.776	245.764	179.974	211.018	182.523
241.573	365.967	243.268	178.761	216.858	185.211
276.368	345.639	239.665	184.821	212.953	184.205
280.27	341.664	240.089	185.735	210.665	183.277
252.706	359.767	241.759	178.411	213.791	182.703
325.272	300.351	233.075	189.581	191.729	176.679
223.886	362.291	242.804	174.546	208.331	181.329
221.018	363.035	241.802	174.554	209.559	182.447
235.215	350.08	239.116	182.566	218.881	187.558
264.944	344.269	238.308	186.928	216.571	186.21
323.949	313.531	236.316	194.398	202.212	181.56
326.749	307.896	237.822	196.028	201.184	182.4
307.935	338.806	244.222	189.216	206.207	182.643
277.995	358.06	247.906	181.444	206.742	182.716
260.339	360.491	245.087	180.093	212.061	183.669
249.248	360.604	246.028	179.546	210.134	183.615
247.406	361.892	242.726	178.84	214.855	183.867
327.036	293.314	232.757	187.493	186.517	174.089
286.195	332.501	238.433	170.807	186.351	169.959
285.73	332.659	238.342	171.379	187.132	170.328
308.315	317.863	236.074	177.523	186.897	170.715
222.999	362.771	243.398	173.991	207.689	181.387
220.431	361.814	241.389	175.158	211.059	183.306
219.816	362.536	240.649	175.637	213.646	184.006
291.92	331.243	237.415	191.266	211.773	184.755
326.174	310.318	238.343	196.067	202.214	182.512
320.275	323.567	242.088	194.379	205.402	183.679
286.798	353.017	246.908	183.824	207.824	182.679
234.634	373.827	247.596	178.76	216.947	186.006
271.366	347.328	240.074	184.804	213.768	184.44
289.329	342.042	235.642	182.05	206.228	179.181
311.101	319.459	235.385	185.533	196.391	177.42
322.385	300.929	233.662	183.728	184.241	172.326
301.463	322.889	237.26	175.883	185.372	170.997
299.255	324.494	236.298	174.982	187.376	170.371
306.914	321.288	235.258	177.44	188.552	170.874
227.023	358.512	244.644	175.308	207.097	181.479
221.75	364.312	241.953	173.599	209.543	180.988
220.127	362.726	240.842	174.617	209.859	182.587
219.846	361.344	240.573	177.221	216.321	185.813
248.604	348.573	238.345	184.494	218.559	186.988
276.072	335.908	236.865	189.761	215.397	186.055
312.289	320.225	237.013	193.825	206.346	183.126
322.45	316.555	240.302	196.444	205.782	184.023
299.298	344.927	244.506	188.645	209.761	183.954
270.606	360.637	246.761	182.419	211.849	183.984
237.157	372.686	246.859	178.868	216.131	184.741
251.998	361.061	243.457	180.656	214.939	185.214
262.656	355.346	242.514	182.522	213.834	184.733
330.572	291.743	231.674	189.144	188.148	175.218
221.341	362.329	241.97	173.616	207.139	181.19
220.113	362.163	240.597	176.145	214.258	184.463
254.56	348.317	238.932	185.247	217.939	186.822
318.35	311.334	236.641	196.32	205.505	183.372
317.366	309.589	237.553	197.196	206.095	184.035
308.997	334.608	243.326	192.134	208.481	184.344
289.096	348.751	244.644	187.456	212.541	184.802
269.579	357.54	244.492	182.425	212.938	184.767
267.838	350.162	244.897	182.499	209.63	184.324
267.532	351.373	241.148	182.14	212.148	183.007
280.641	346.132	241.274	181.219	205.992	180.507
317.806	305.938	235.21	181.363	182.89	171.702
301.429	320.322	236.622	173.85	181.753	169.899
273.646	341.618	241.159	169.656	187.798	171.089
296.474	327.418	238.495	174.658	188.634	171.345
292.915	335.618	235.794	174.556	191.389	170.972
295.818	334.39	235.116	174.371	192.722	171.014
220.484	360.679	240.964	173.714	207.047	181.377
222.436	362.701	242.171	177.764	216.973	186.22
281.019	335.734	235.67	190.069	215.512	185.572
303.484	320.233	235.652	194	209.577	184.125
309.652	312.661	237.386	196.98	209.131	184.968
315.449	313.162	240.543	197.666	208.386	185.499
314.105	323.268	241.844	195.634	208.606	185.077
298.419	340.288	243.642	191.297	212.106	185.255
275.03	352.288	245.267	186.343	214.942	185.559
259.201	366.003	246.091	182.254	215.876	185.214
271.908	350.356	240.466	184.067	213.482	184.182
329.897	285.887	233.564	186.186	182.762	172.508
273.757	345.416	240.819	170.198	190.52	171.297
220.572	362.543	241.433	175.265	211.114	183.307
234.738	358.977	241.939	179.85	217.294	186.323
295.331	327.502	236.258	192.359	211.757	184.907
310.454	312.228	234.847	196.432	208.763	184.258
303.516	316.968	241.213	196.759	210.838	186.352
296.159	331.726	242.393	193.838	213.646	186.4
290.44	342.958	242.945	190.684	214.765	185.973
237.418	370.26	244.768	179.837	218.532	186.537
305.797	327.729	235.223	183.532	197.604	176.718
328.019	291.632	231.851	186.35	184.941	172.826
298.2	324.252	238.398	173.486	182.836	170.359
290.6	334.173	237.782	173.714	191.108	171.137
287.506	348.404	223.953	170.827	196.058	168.218
227.072	358.884	244.341	175.009	207.298	181.24
222.547	363.648	242.887	173.666	207.596	181.057
219.27	362.938	240.23	174.025	209.759	182.079
220.64	363.212	241.534	176.262	213.778	184.542
269.583	345.586	238.79	186.443	215.576	185.762
302.88	313.68	237.042	196.976	210.837	185.764
283.982	340.128	242.996	191.307	216.1	187.083
277.096	348.187	243.252	188.649	216.629	186.574
266.196	353.54	243.632	185.274	216.962	186.425
258.638	352.826	244.187	183.124	215.317	185.748
237.893	368.434	246.313	180.453	217.179	186.205
321.984	301.604	234.638	186.254	187.656	174.943
307.709	318.657	237.812	177.429	183.398	171.78
293.518	330.552	238.283	173.699	189.049	171.362
220.074	360.47	240.826	173.238	206.464	180.918
301.636	321.2	234.697	194.178	210.845	184.514
306.468	311.921	234.641	197.003	210.096	185.048
303.998	311.778	237.02	198.112	211.562	186.567
293.825	326.381	240.726	195.42	214.611	187.378
269.261	347.762	243.241	188.754	217.818	187.334
248.866	361.157	243.591	182.15	217.185	186.317
279.832	347.794	240.375	183.781	210.536	182.775
326.187	297.331	234.889	185.048	183.825	172.965
273.429	343.688	240.697	169.321	188.012	171.093
291.977	331.248	238.383	172.741	188.029	170.709
296.238	326.272	236.051	174.074	187.115	170.737
222.217	362.561	242.343	173.457	208.645	180.916
222.45	361.898	242.748	173.606	206.644	181.016
220.695	361.256	240.974	173.101	206.482	180.703
220.121	362.995	240.974	174.239	209.262	182.129
221.163	365.323	242.331	176.003	213.933	184.442
252.435	354.568	240.859	181.422	215.461	185.079
290.285	335.666	236.231	189.466	212.659	184.018
295.371	317.642	234.774	195.559	212.25	185.868
297.641	314.137	238.325	197.767	212.614	187.32
282.443	330.201	241.028	193.917	215.931	187.936
278.788	340.687	241.655	191.434	217.232	187.489
263.018	344.673	242.236	187.81	218.368	187.862
257.945	345.763	241.967	186.155	217.772	187.153
240.485	362.299	244.386	182.463	219.061	187.108
270.502	350.73	241.048	184.664	213.894	184.895
291.09	341.383	239.466	184.913	207.236	181.483
330.138	288.222	233.112	187.561	184.762	173.797
330.338	290.553	234.702	187.535	184.573	173.774
318.677	307.256	236.36	181.601	183.246	172.328
312.407	315.282	231.598	177.321	185.482	169.79
221.445	362.656	242.329	174.608	208.535	182.224
222.268	363.851	242.554	175.613	213.151	184.008
230.74	361.864	242.387	176.593	213.751	184.214
275.708	345.053	239.532	185.63	212.987	184.417
290.665	327.805	235.734	192.667	213.034	185.317
291.837	316.866	234.812	195.72	212.974	186.3
296.689	310.401	236.425	197.98	212.191	186.966
285.3	322.338	239.567	195.533	214.504	187.68
266.492	337.467	241.05	191.161	217.862	188.193
252.291	346.165	242.477	186.7	218.066	187.612
306.434	327.745	237.353	185.368	199.448	178.568
297.526	331.413	239.827	175.127	185.822	172.235
269.244	351.126	242.31	170.215	189.821	172.153
291.372	330.895	238.803	173.388	187.729	171.077
300.888	325.109	238.598	176.825	188.841	172.543
224.681	359.849	243.561	173.93	206.995	180.682
219.775	360.526	240.548	172.775	205.509	180.355
294.131	333.598	237.143	189.9	210.995	183.918
297.544	327.709	235.553	192.31	211.376	184.363
291.509	317.262	235.353	196.018	213.387	186.495
291.063	310.674	236.498	197.54	212.688	187.363
259.777	338.124	239.884	190.176	218.758	188.467
245.794	355.076	242.667	184.842	219.525	187.738
255.011	352.917	240.546	185.317	218.742	186.946
327.125	296.966	233.584	188.368	188.08	175.326
290.836	336.539	239.818	175.518	193.272	173.493
223.909	362.544	243.512	173.894	207.689	181.043
220.425	360.244	240.852	172.718	205.447	180.183
220.18	361.933	241.066	172.915	206.141	180.465
221.438	362.729	242.318	174.251	207.81	181.798
268.116	322.928	238.185	193.498	215.418	187.995
265.85	336.27	238.776	190.612	217.597	187.687
270.662	345.042	240.348	187.298	215.405	185.738
292.293	336.808	237.655	188.731	211.107	183.237
317.75	313.262	235.955	187.875	194.182	177.625
325.732	304.742	236.463	186.352	186.893	174.136
287.203	337.387	240.768	173.701	188.325	173.03
280.523	338.248	240.782	171.071	188.487	171.453
273.547	349.749	241.656	173.496	197.799	174.902
219.871	361.131	240.354	172.453	205.591	179.954
254.257	355.286	241.101	179.34	212.577	183.28
286.389	317.157	234.676	195.944	214.354	187.045
281.458	314.968	236.237	195.911	213.948	187.441
260.239	331.418	238.065	191.826	218.082	188.461
262.412	328.516	237.75	192.078	216.878	188.183
306.56	327.508	237.699	189.14	204.131	181.249
319.963	316.258	238.352	184.985	189.363	175.249
311.952	324.022	239.379	181.36	189.653	174.763
293.968	334.191	238.794	175.414	191.823	172.905
253.551	363.625	242.622	170.742	203.264	175.76
220.746	362.419	241.566	173.091	207.107	180.912
221.787	362.923	242.554	174.4	208.665	182.018
287.504	334.973	237.402	190.129	212.559	184.877
288.708	329.086	235.538	192.105	213.833	185.52
282.146	319.989	235.092	194.294	213.782	186.621
271.235	315.475	234.291	194.19	214.534	187.29
267.476	329.724	236.779	192.384	217.536	187.952
268.766	340.15	238.447	189.837	217.315	187.111
285.577	334.333	236.503	191.245	214.67	185.601
306.07	323.929	236.265	192.895	208.558	183.698
331.021	292.813	233.84	190.802	189.428	176.217
332.015	293.095	234.56	189.442	187.351	175.02
297.08	335.76	240.042	176.415	188.664	173.673
277.684	340.244	242.266	172.561	189.496	173.294
268.549	352.425	241.828	171.381	195.584	173.743
225.09	357.114	243.12	173.855	205.834	180.259
224.587	360.218	243.254	173.843	206.533	180.351
220.482	361.166	241.18	171.884	204.355	179.185
230.553	361.377	242.507	174.559	209.744	182.077
283.76	342.648	238.959	184.94	209.99	182.411
279.366	329.49	236.159	191.845	214.69	186.32
280.813	315.337	234.02	195.637	214.614	187.288
265.54	319.56	234.645	193.571	216.015	187.944
286.759	323.914	236.07	194.335	214.233	186.643
316.223	316.637	235.903	192.258	202.065	181.028
327.061	302.417	234.519	191.692	194.133	178.032
329.185	303.703	236.981	190.104	190.862	176.675
275.204	347.587	242.624	175.106	198.007	176.043
221.338	360.989	242.029	172.249	204.44	179.379
263.747	351.937	240.513	178.81	209.097	181.586
284.656	340.545	238.941	187.107	211.034	183.556
266.125	346.045	238.645	186.705	216.553	185.818
287.631	328.344	235.107	192.515	213.989	185.752
289.443	321.081	233.664	194.352	213.963	186.056
333.488	294.314	234.602	192.148	190.723	176.789
251.282	365.376	241.938	171.643	204.777	176.742
249.562	366.974	242.731	171.574	205.729	177.442
227.059	355.457	243.713	174.381	204.73	180.181
223.43	360.597	242.039	173.028	205.81	180.259
279.624	324.447	234.577	193.149	214.624	186.513
275.208	321.95	233.932	193.433	215.305	187.004
270.902	322.476	235	193.382	215.879	187.502
287.58	319.685	233.576	194.986	214.415	186.588
318.894	310.491	234.54	195.151	204.055	182.329
330.782	295.08	234.099	194.394	194.747	178.865
305.278	332.601	240.307	181.468	193.673	176.485
301.143	331.372	240.535	178.155	190.329	174.45
265.007	357.524	243.742	173.689	199.072	176.343
268.687	354.26	242.354	174.18	200.144	176.536
236.819	356.778	242.615	173.866	205.142	180.317
279.978	344.237	239.694	183.46	208.918	182.042
265.623	349.332	240.977	183.817	213.307	184.417
275.817	339.238	237.877	188.698	215.037	185.837
281.001	328.013	234.929	192.359	214.811	186.188
266.731	330.053	234.751	191.303	216.589	186.95
269.007	322.962	234.474	192.547	215.248	187.112
267.885	320.443	233.44	193.077	215.838	187.365
297.955	320.68	234.728	194.845	212.023	185.406
305.892	320.209	234.658	194.774	209.934	184.296
326.763	301.68	233.18	194.529	198.897	179.763
333.09	292.714	234.52	195.149	194.236	178.99
333.459	298.295	235.834	194.514	194.322	178.972
332.25	303.326	237.403	193.926	195.078	179.357
328.128	310.989	237.922	190.38	193.749	178.058
319.12	321.781	239.522	186.58	194.389	177.782
254.097	362.189	243.619	173.807	203.889	178.138
255.968	360.863	242.001	172.519	204.164	177.607
267.465	359.658	232.822	172.474	206.661	175.374
219.948	361.346	240.451	172.242	205.68	179.784
222.965	359.456	241.004	171.383	203.537	178.424
264.29	350.836	240.946	178.191	207.198	181.004
259.703	350.865	239.351	184.027	216.67	185.499
271.493	337.043	236.262	189.625	216.439	186.335
276.744	319.551	233.392	193.862	215.06	186.978
315.688	309.474	234.636	196.169	205.529	183.249
297.083	338.956	240.643	180.225	197.938	176.822
227.953	355.129	244.951	174.714	204.421	180.761
223.047	364.296	242.601	173.527	208.704	180.54
222.627	363.537	243.106	173.737	208.191	181.31
221.616	362.965	242.331	173.566	207.596	181.241
220.546	360.675	241.234	172.104	204.582	179.456
272.091	338.425	237.032	189.09	215.977	186.13
267.492	325.297	234.24	191.784	215.935	187.065
271.862	324.883	233.466	192.441	215.98	186.83
326.139	300.784	233.241	196.654	201.056	181.353
273.616	350.379	238.293	174.633	201.622	176.574
285.116	341.619	238.827	176.517	198.79	176.564
225.568	358.137	242.665	171.51	202.554	178.229
239.24	356.61	242.658	173.557	205.022	179.947
263.372	351.462	241.149	180.025	209.955	182.065
250.293	355.523	242.49	180.842	213.843	185.005
262.674	333.882	236.045	189.993	216.517	186.994
271.343	320.185	232.976	192.83	214.815	186.651
278.332	324.043	234.568	192.866	214.33	186.404
286.752	318.472	233.222	194.624	213.669	186.286
301.586	313.399	233.528	196.249	210.949	185.257
330.036	293.738	233.382	196.983	198.413	180.653
325.605	314.892	239.17	192.44	198.668	180.585
268.326	358.933	244.583	176.802	204.419	178.482
220.313	362.055	240.952	172.738	206.668	180.387
251.694	354.794	242.091	176.149	207.349	180.774
244.585	358.074	241.911	180.72	215.956	185.825
252.492	352.838	240.634	183.228	216.712	186.124
267.824	336.669	236.515	189.395	216.554	186.629
265.916	322.773	233.156	191.885	216.138	187.148
285.453	323.141	232.714	193.547	214.19	185.559
297.859	315.429	233.435	195.297	211.275	185.112
311.472	309.092	233.457	196.864	207.747	184.039
324.656	298.229	232.892	197.193	201.695	181.778
332.384	292.303	234.999	197.706	197.632	180.963
335.089	295.397	235.622	197.235	196.928	180.502
333.953	300.692	236.962	196.591	197.612	180.826
312.511	330.544	239.818	186.081	199.58	179.193
296.678	342.148	241.363	182.727	203.348	179.311
270.151	357.593	241.367	176.254	204.897	178.234
268.256	356.074	242.92	177.317	204.733	179.31
265.826	354.928	241.925	174.278	201.524	177.123
220.643	360.56	241.057	171.345	203.796	178.516
254.742	353.914	240.781	177.841	209.603	181.611
261.534	346.756	238.644	186.202	217.102	186.469
243.351	342.436	236.182	186.638	219.693	187.879
284.283	316.782	232.748	194.237	213.08	185.985
293.051	316.973	232.865	194.775	212.269	185.391
330.548	291.373	233.209	197.967	198.729	181.073
280.252	353.076	241.279	180.423	206.739	179.976
279.857	346.699	238.876	175.477	199.822	176.041
288.046	345.986	233.31	175.813	200.612	174.327
223.342	361.45	242.465	173.343	206.35	180.155
220.56	361.018	241.223	172.187	204.849	179.551
220.742	361.341	241.108	171.8	204.383	179.05
237.101	358.09	241.843	173.706	206.668	180.369
241.19	357.875	242.554	177.066	210.827	182.729
277.899	318.846	231.974	193.556	214.967	186.519
311.748	306.045	232.252	196.868	207.521	183.786
318.312	305.2	232.553	196.933	205.289	182.773
322.423	297.058	232.081	197.501	202.422	182.12
332.272	299.107	237.586	198.747	199.938	182.442
316.835	326.016	240.134	189.687	201.856	180.789
303.833	338.485	240.455	186.053	204.958	180.621
220.478	361.942	241.15	172.673	206.237	180.262
225.161	357.488	242.006	171	202.264	177.806
232.015	361.803	243.247	178.638	216.055	185.938
250.421	341.977	237.704	186.93	217.965	187.541
326.537	294.908	232.423	197.319	200.236	181.31
330.185	292.181	233.672	199.022	200.18	181.949
333.766	290.162	235.322	199.809	199.338	182.111
331.507	306.487	238.153	196.959	200.078	181.841
268.676	355.496	245.206	179.422	207.616	180.701
272.923	355.7	241.014	178.002	206.376	178.746
291.878	333.226	236.644	175.472	191.752	173.407
318.639	306.485	232.242	180.433	185.194	172.261
228.075	356.308	245.268	174.581	202.886	180.191
220.826	363.777	241.721	172.63	207.019	180.02
221.097	363.678	242.266	173.16	207.66	180.942
220.548	362.899	241.463	171.451	205.187	178.959
226.875	362.656	243.952	176.47	213.258	184.115
245.246	354.882	241.39	181.942	216.862	186.337
258.781	347.212	238.618	185.963	217.412	186.669
259.683	342.888	237.509	187.237	217.335	186.825
253.043	340.572	236.083	187.683	218.945	187.743
291.516	314.526	232.188	195.081	212.554	185.747
321.25	298.63	231.683	198.023	204.173	182.663
323.706	318.25	239.036	193.896	202.499	181.811
257.038	368.784	241.108	177.573	211.582	180.45
286.436	341.665	239.048	178.015	198.258	176.707
241.398	351.019	238.671	184.155	220.01	187.9
290.886	317.479	232.741	194.362	212.457	185.28
303.433	312.059	232.631	195.787	209.702	184.348
326.763	294.28	232.811	197.187	199.591	181.204
327.585	295.206	234.052	198.883	201.63	182.418
329.007	307.08	238.806	198.575	202.882	183.26
278.076	351.856	243.582	182.054	207.502	181.783
303.293	322.573	237.816	179.575	189.108	174.856
301.318	321.016	238.185	177.78	187.01	173.979
263.683	355.216	240.978	171.955	197.818	174.957
225.722	356.281	242.002	172.483	203.359	179.034
224.213	360.166	242.979	173.405	205.799	180.291
229.613	359.652	242.57	174.768	208.66	181.696
246.03	349.949	240.044	184.494	218.053	187.438
279.763	329.31	234.107	192.037	215.683	186.335
298.709	315.265	233.257	194.835	210.496	184.589
317.891	301.193	232.252	197.059	204.426	182.691
333.571	289.835	235.445	200.989	200.912	183.014
332.984	294.195	236.87	201.157	201.836	183.67
323.431	317.645	239.315	195.155	204.157	182.55
314.527	327.262	240.111	190.564	204.358	181.897
298.735	339.267	240.448	186.52	206.532	181.532
265.356	362.668	241.42	178.256	211.316	180.634
313.816	321.994	237.56	185.787	197.016	177.657
225.35	359.006	242.602	173.891	204.578	179.736
221.652	362.423	242.545	173.458	207.198	181.084
220.871	362.034	241.499	172.862	206.604	180.426
221.561	361.476	242.373	172.237	204.88	179.556
223.552	364.385	242.737	174.77	211.503	182.501
229.333	361.937	242.127	177.844	216.161	185.465
254.982	349.804	239.183	184.323	217.177	186.201
297.842	315.837	232.868	195.027	211.024	184.932
316.126	303.328	231.581	196.98	205.978	183.114
327.024	291.09	231.45	198.299	200.493	181.569
318.454	312.167	237.027	186.568	191.346	176.001
297.052	329.428	240.943	180.076	191.682	176.208
221.506	360.334	242.133	171.571	203.699	178.682
221.814	356.186	241.577	171.51	201.881	177.91
245.389	355.838	240.908	180.907	216.2	185.484
265.96	341.273	237.465	188.134	217.191	186.863
291.58	322.878	233.797	193.731	213.306	185.566
322.317	304.702	233.857	196.521	202.787	182.342
326.396	296.417	235.091	199.304	202.794	183.303
329.047	300.603	238.192	199.952	203.079	183.791
313.384	326.9	239.584	192.548	206.582	182.661
280.945	348.609	238.722	179.014	203.357	178.844
262.773	357.452	243.523	176.206	203.017	178.79
252.932	364.653	240.229	172.732	205.447	177.943
246.118	368.671	241.018	172.334	208.272	179.163
222.514	362.429	241.622	173.287	207.064	180.096
220.464	362.295	241.158	172.423	206.148	179.976
222.808	363.288	243.592	173.77	207.944	181.177
221.91	364.542	242.524	175.243	212.208	183.152
223.535	363.812	242.952	176.387	213.559	184.376
245.777	353.569	241.649	182.832	216.855	186.727
238.176	357.158	239.972	182.012	219.814	187.359
321.873	295.67	231.491	197.331	202.279	181.912
329.188	288.1	230.888	198.277	199.251	181.03
329.779	287.914	231.081	198.177	198.798	180.867
328.559	294.255	232.614	197.568	199.742	181.234
327.519	294.133	234.907	200.828	203.601	183.361
331.991	290.521	236.787	201.713	201.988	183.876
327.554	302.251	237.568	199.003	203.355	183.513
328.464	301.676	237.234	197.847	202.08	182.545
295.576	341.496	240.514	185.995	206.373	181.081
262.823	360.837	244.362	178.395	207.604	181.344
322.921	310.02	235.106	188.91	194.794	177.182
309.381	319.42	238.829	187.578	196.22	177.798
234.294	375.934	240.699	172.941	211.901	180.073
220.802	362.444	241.46	172.97	207.049	180.589
221.152	359.405	241.499	171.155	203.153	178.079
222.805	360.216	242.914	172.214	204.256	179.056
299.461	317.768	233.302	194.538	211.207	184.751
300.848	316.896	233.317	194.718	210.294	184.262
315.307	304.42	231.879	196.394	205.766	182.975
317.757	302.191	232.125	196.464	204.118	182.365
245.353	367.226	246.063	176.113	208.209	181.391
231.694	377.175	240.557	172.472	213.916	180.546
220.962	362.162	241.684	172.497	205.79	179.954
220.552	362.097	241.235	171.711	204.904	179.151
221.368	357.395	241.356	170.927	202.012	177.57
222.341	363.139	242.525	172.888	206.691	180.186
230.939	361.657	242.545	177.206	214.437	184.709
306.415	312.803	233.106	195.091	208.225	183.686
327.888	291.944	235.168	200.729	202.856	183.596
332.693	287.998	235.882	201.611	200.769	183.381
333.907	288.88	235.502	200.926	200.157	182.767
315.322	320.152	237.596	192.192	204.114	181.685
299.58	338.159	238.866	186.014	204.748	180.028
278.107	352.168	241.313	180.178	204.677	179.773
295.208	337.531	237.07	180.184	198.408	177.47
309.276	323.38	236.906	185.765	197.64	177.893
291.982	339.682	241.375	184.552	202.847	179.607
274.483	353.942	243.045	180.865	206.87	180.405
220.618	364.195	241.878	173.107	208.32	180.913
248.273	355.33	240.498	180.722	215.476	185.014
252.243	353.152	240.006	183.777	217.652	186.845
288.005	333.236	235.259	191.038	214.236	185.328
326.452	291.877	232.137	197.623	199.821	181.225
323.032	301.366	233.553	196.796	202.108	181.776
336.201	282.017	232.833	202.092	199.845	182.47
287.099	343.627	240.7	180.618	201.036	178.991
232.732	377.039	243.198	174.199	212.937	181.475
234.419	373.699	242.868	173.511	212.268	181.499
230.1	353.399	247.009	175.498	203.356	181.705
221.497	362.97	242.484	173.806	208.114	181.526
221.527	358.763	241.876	171.076	202.561	178.015
221.899	363.654	242.542	174.065	209.237	181.67
222.692	363.834	242.693	175.403	211.743	183.2
304.143	315.327	232.932	194.942	209.916	184.083
322.09	296.188	231.189	197.201	202.355	181.759
325.983	288.214	230.931	198.105	199.814	181.278
321.631	305.234	234.265	197.148	204.116	182.778
332.921	288.123	234.443	198.543	198.132	181.485
318.366	316.008	236.479	191.652	200.842	180.361
298.763	334.455	238.803	182.692	199.18	178.065
309.284	325.637	237.08	188.024	200.511	178.381
237.953	372.929	240.169	172.215	210.045	179.181
220.805	362.58	241.529	172.752	206.796	180.304
221.808	362.752	242.532	173.129	206.866	180.546
240.133	357.839	241.545	179.358	215.375	184.99
244.524	355.903	241.576	180.648	215.809	185.297
263.882	349.17	239.928	185.088	215.714	185.925
288.494	335.223	237.187	190.197	212.741	184.838
330.946	296.311	235.122	197.114	199.467	181.346
252.71	365.195	243.902	176.716	208.914	180.538
223.136	363.593	240.869	174.017	207.301	180.211
221.678	361.879	242.449	172.417	205.415	179.737
222.449	362.485	242.583	172.866	206.354	180.085
221.647	363.032	242.021	173.881	208.373	181.289
323.773	300.516	232.728	196.293	201.67	181.289
323.931	301.896	232.967	197.199	203.108	182.161
338.66	280.77	233.318	200.574	196.647	181.296
310.395	328.189	236.824	187.243	201.477	179.081
295.907	338.244	238.495	182.753	201.768	178.577
261.249	355	238.838	173.415	202.961	178.317
232.229	350.337	247.64	176.236	202.21	181.49
221.175	361.018	241.536	171.382	203.813	178.522
222.837	362.244	243.495	174.241	208.028	181.597
228.507	362.35	241.751	175.842	212.625	183.408
311.089	313.324	232.671	195.023	207.794	183.226
317.042	304.272	232.238	196.267	204.85	182.514
328.026	284.702	231.044	198.744	199.097	181.171
325.425	300.719	232.786	196.433	201.422	181.287
332.486	287.992	231.545	198.398	198.56	181.134
337.649	279.234	232.314	200.374	196.173	181.16
328.443	295.14	234.496	194.828	196.704	179.938
313.137	322.792	237.249	186.854	196.909	178.136
278.894	350.122	240.471	179.682	204.877	179.228
263.461	356.357	241.365	175.612	203.477	178.582
223.003	361.982	242.009	173.744	207.405	180.545
222.641	358.276	242.121	171.479	202.751	178.108
304.911	322.566	234.847	192.396	208.32	183.303
326.398	298.996	232.159	195.728	199.588	180.366
335.99	284.232	233.571	197.207	194.579	179.591
319.994	311.819	235.925	190.541	197.217	179.071
304.33	331.936	237.841	183.861	198.147	177.771
271.424	349.35	239.324	174.762	199.439	176.929
279.874	348.467	232.721	174.231	199.852	175.047
220.854	363.298	241.52	173.095	207.822	180.806
221.441	361.626	242.091	171.821	204.898	179.099
222.079	361.19	242.015	172.138	205.152	179.21
224.059	362.627	242.935	175.595	211.083	183.143
227.549	363.039	242.216	176.593	214.997	184.479
240.6	358.686	241.664	178.519	214.895	184.635
311.426	314.194	233.209	194.233	206.463	182.683
317.198	300.09	231.52	196.441	204.006	182.162
326.771	287.739	230.203	198.302	200.246	181.017
326.055	294.175	231.89	197.184	200.244	180.954
339.696	278.964	232.133	199.201	194.358	179.768
289.447	337.412	237.753	177.437	196.092	175.916
256.389	352.39	240.065	182.152	215.355	184.648
311.103	312.099	232.922	194.645	206.826	182.642
323.842	291.019	230.584	197.599	200.956	181.415
325.034	291.366	230.953	197.565	200.17	181.088
329.376	283.787	230.518	198.653	198.576	180.82
332.197	292.066	234.414	194.502	194.653	179.015
285.004	343.627	238.912	177.881	199.355	176.807
221.358	363.497	242.396	174.07	209.06	181.94
221.878	362.705	242.419	173.008	206.809	180.382
221.467	362.71	241.613	172.805	206.906	180.092
272.721	347.086	240.158	183.684	211.776	183.473
295.902	333.76	236.667	189.073	209.762	182.952
297.188	330.415	236.7	189.936	209.014	183.097
307.195	319.587	234.856	192.98	207.374	182.816
328.737	285.288	231.009	198.078	198.182	180.726
325.786	297.924	232.601	195.227	198.435	180.177
332.727	288.795	230.81	196.342	196.035	179.207
293.843	339.372	238.744	181.084	199.097	177.473
287.73	339.98	237.911	177.598	197.283	176.18
222.308	362.591	241.985	173.741	208.011	180.933
221.927	358.954	242.148	171.352	202.597	178.173
221.749	358.449	241.409	171.237	202.41	177.914
222.579	360.493	242.595	172.007	203.981	178.887
221.709	363.199	242.121	172.577	206.944	180.051
222.04	362.114	242.495	173.633	207.952	180.938
230.746	361.703	241.949	175.397	212.068	182.966
312.273	311.347	232.661	194.478	206.286	182.378
328.101	285.896	230.293	198.02	198.681	180.744
303.436	332.734	237.787	183.492	196.404	177.539
283.68	346.655	239.811	178.512	201.088	177.663
282.684	348.282	238.369	177.866	202.284	177.173
222.245	363.211	242.047	173.969	209.286	181.629
248.516	357.375	241.544	178.385	212.69	183.53
319.21	301.965	231.968	196.033	203.472	181.856
330.958	287.221	231.053	197.231	197.332	180.07
339.714	276.058	230.74	198.449	193.071	178.81
336.353	285.011	233.75	195.914	193.178	178.719
332.719	291.01	234.933	194.003	193.528	178.536
325.704	304.131	235.308	190.862	194.468	178.152
289.856	338.274	239.451	178.948	196.962	176.583
267.728	353.735	240.871	174.88	201.621	177.282
262.435	364.688	229.454	171.8	208.7	174.86
221.868	362.939	242.775	173.623	207.926	181.23
221.328	363.579	242.148	172.637	207.284	180.267
220.551	363.796	241.036	172.275	207.736	179.959
299.738	331.96	236.744	188.414	207.585	182.052
308.497	318.411	234.665	193.162	206.727	182.683
329.303	292.283	231.606	194.555	195.293	178.799
339.213	278.177	232.117	197.276	191.995	178.491
322.41	311.792	236.288	188.94	194.083	177.846
316.996	314.672	237.802	187.038	194.215	177.939
254.423	360.557	241.377	173.326	204.579	178.288
220.98	363.967	242.183	174.109	209.567	182.19
222.201	361.569	242.975	172.524	205.718	179.844
222.291	363.06	242.791	173.394	207.528	180.808
221.821	362.142	242.471	172.809	206.267	180.109
224.298	360.492	242.112	172.442	205.638	179.526
235.451	359.266	242.261	174.345	208.425	181.314
255.679	354.066	240.275	176.852	208.611	181.092
281.256	343.848	238.674	183.352	208.898	181.818
309.579	318.757	234.117	192.412	207.007	182.219
332.208	284.505	231.088	196.186	195.01	178.984
333.923	284.13	230.805	195.811	193.685	178.62
340.376	275.613	229.965	197.362	191.731	177.944
286.987	341.031	238.684	177.555	196.908	175.985
262.412	355.794	240.998	175.509	202.173	177.839
254.045	367.615	230.421	170.989	210.179	175.849
221.843	362.779	241.629	173.758	208.25	181.001
221.856	358.937	241.734	171.252	202.513	177.989
226.021	358.47	241.787	172.477	204.333	179.437
264.934	350.07	241.091	178.429	207.062	180.934
288.858	337.327	236.69	187.974	211.383	182.82
326.265	291.107	230.103	197.007	199.991	180.664
327.48	287.143	230.13	197.615	198.764	180.475
332.574	282.278	230.808	197.034	195.41	179.36
251.014	363.315	242.428	175.062	206.708	179.847
239.658	355.738	241.394	173.226	204.717	179.492
280.251	343.567	239.9	184.754	210.054	182.648
332.265	279.849	229.503	198.189	196.312	179.835
332.954	279.738	230.085	197.986	195.735	179.644
329.364	298.65	236.51	192.151	193.826	178.454
286.197	342.844	239.391	178.037	196.985	176.523
282.155	340.854	239.334	177.803	196.56	176.428
230.806	349.152	248.944	176.004	202.657	182.595
222.644	362.253	241.526	174.111	208.351	180.962
221.822	362.673	242.386	172.506	205.979	179.869
221.389	363.069	241.708	172.734	207.144	180.118
221.615	362.016	241.869	172.019	205.748	179.446
268.483	349.561	240.329	179.839	208.659	181.163
308.887	319.065	234.531	192.62	206.282	182.044
336.389	288.536	235.076	194.93	193.431	178.805
302.69	331.216	238.733	182.405	194.344	177.046
247.216	363.277	242.377	174.657	205.643	178.882
237.176	372.854	242.808	174.675	211.543	180.724
222.407	358.928	242.578	171.721	203.448	178.574
221.93	361.375	241.837	171.781	204.136	178.781
221.565	363.155	241.803	172.926	207.172	180.392
228.422	355.882	241.005	171.128	201.546	177.667
290.445	337.788	237.727	186.152	208.527	182.131
311.228	317.318	234.365	192.575	205.785	181.667
333.846	278.718	229.562	196.885	194.126	178.644
335.401	280.758	230.496	195.74	192.567	177.932
312.898	322.658	237.136	184.861	194.046	177.226
298.23	333.023	238.305	181.016	194.417	176.516
281.816	337.344	239.611	177.525	194.834	176.504
221.671	363.858	242.47	173.263	208.071	180.95
222.204	363.431	242.996	173.411	207.742	180.956
230.347	355.362	241.195	171.107	201.414	177.504
245.112	356.549	241.878	174.251	206.721	180.128
328.761	286.095	230.106	196.886	197.063	179.743
334.238	277.832	228.957	197.611	194.734	179
335.447	278.35	229.88	196.962	193.778	178.566
335.01	279.387	230.601	196.379	193.079	178.392
340.674	275.13	230.345	197.24	191.297	177.787
340.218	280.553	232.916	197.161	192.271	178.573
233.546	374.981	242.472	174.967	213.515	181.314
229.467	378.98	243.739	175.415	215.42	182.353
220.998	364.175	242.273	174.074	210.1	182.07
221.459	360.479	241.665	171.711	205.09	178.877
222.015	361.886	242.217	172.983	206.82	180.221
227.55	358.113	240.937	170.874	203.211	177.895
231.163	357.013	241.669	171.982	203.426	178.682
274.796	347.153	240.284	181.002	208.009	180.987
299.306	331.429	236.72	188.023	206.584	181.498
320.639	303.939	232.233	194.095	201.204	180.531
328.5	287.598	229.963	196.477	197.309	179.741
336.004	287.416	235.17	196.558	194.529	179.736
237.282	372.002	244.146	174.984	209.729	180.295
234.811	375.158	245.148	176.052	211.636	181.247
229.791	377.33	244.15	175.385	215.422	182.649
228.12	357.81	243.878	176.056	207.133	181.688
221.746	363.526	242.411	174.151	209.028	181.869
222.681	357.96	242.212	171.625	202.778	178.205
221.759	362.586	242.282	172.756	205.892	180.115
222.337	361.544	242.512	172.787	206.024	179.859
233.417	354.62	241.987	170.687	200.761	176.961
225.678	356.558	241.05	170.441	200.941	176.883
253.569	355.028	240.865	175.828	208.169	180.479
311.235	318.436	233.887	191.824	205.547	181.012
340.041	277.996	232.155	197.616	192.019	178.493
339.424	281.184	233.4	198.107	193.483	179.252
327.777	299.829	237.464	192.089	196.028	179.635
325.503	301.314	236.489	189.933	195.006	178.864
307.684	316.149	237.953	184.667	196.333	178.708
301.361	326.933	237.839	181.783	194.63	177.594
268.844	348.749	240.954	176.421	199.316	177.725
213.501	391.998	230.189	170.587	226.742	179.267
222.358	362.165	242.456	172.291	204.839	179.374
221.231	363.306	241.824	172.917	207.93	180.528
228.085	358.699	242.37	171.862	203.757	178.733
294.471	335.201	237.555	183.818	204.21	179.244
280.303	337.091	239.78	178.18	197.961	178.459
246.371	364.57	242.648	176.119	207.764	179.846
230.274	375.978	242.672	174.182	213.356	181.2
224.865	361.877	242.789	175.436	209.466	181.928
221.865	361.75	242.864	172.347	205.831	179.78
258.071	352.068	240.869	175.204	205.289	179.124
294.058	336.024	237.75	184.424	204.677	179.586
309.819	322.148	234.605	189.311	203.45	179.812
324.715	298.722	231.62	193.723	198.32	179.179
331.537	283.964	229.327	196.378	195.428	178.694
331.807	281.703	229.429	195.52	193.534	178.118
339.938	276.004	231.141	197.861	192.032	178.314
262.557	354.542	241.076	174.743	204.156	179.104
222.631	357.528	242.347	171.824	203.13	178.538
221.712	360.858	242.062	171.907	204.675	178.985
329.323	288.463	230.136	194.615	195.021	178.136
336.545	276.807	229.733	196.758	192.806	178.09
338.067	275.797	230.129	197.185	192.316	178.149
232.358	375.471	243.836	174.501	209.972	180.102
244.047	371.809	230.186	171.233	216.05	177.756
221.924	365.042	242.729	174.803	211.261	182.761
223.159	361.082	243.255	172.287	204.733	179.217
222.47	362.748	242.556	172.758	205.762	179.978
221.739	362.688	242.368	172.978	206.506	180.39
231.148	356.224	240.98	170.631	202.146	177.356
242.24	354.397	241.19	171.554	202.35	177.743
277.162	345.194	238.725	178.486	204.526	178.457
299.469	329.348	236.447	184.415	201.307	178.563
317.564	313.693	233.918	189.936	199.579	178.73
334.873	277.742	229.245	196.479	193.154	178.108
297.669	329.826	238.391	181.251	198.474	178.911
233.951	374.63	244.501	175.361	209.422	180.386
238.436	367.524	240.323	172.061	207.723	178.474
227.466	358.637	245	176.292	208.61	182.81
221.639	363.518	242.092	172.817	206.573	180.342
225.169	356.771	240.327	168.868	199.705	175.487
313.454	316.187	233.548	188.051	199.011	177.595
328.66	294.466	230.162	193.446	196.45	177.769
333.334	279.643	229.633	195.008	192.181	177.594
338.342	278.477	232.337	198.708	193.752	179.528
334.721	289.699	235.77	197.763	196.868	180.991
335.206	293.434	236.302	196.53	197.064	180.705
324.216	304.494	238.017	190.11	197.784	180.277
251.478	363.014	242.839	177.076	208.316	180.249
250.177	359.215	239.218	171.375	204.85	177.639
222.814	358.958	242.212	171.753	203.753	178.453
222.066	362.712	242.601	172.92	207.231	180.326
222.475	362.975	242.368	172.772	207.771	180.175
226.229	355.401	241.031	169.033	198.766	175.522
262.839	348.374	240.628	173.971	201.339	177.111
293.945	335.157	237.353	181.104	200.934	177.117
311.734	318.952	234.201	185.75	197.375	176.642
334.629	277.538	228.776	194.963	191.441	177.016
277.772	351.382	240.622	177.884	205.99	180.578
259.469	356.838	241.626	177.364	208.159	180.292
238.653	366.991	242.861	172.249	202.71	177.16
247.839	364.358	234.654	169.314	203.672	174.959
225.483	361.72	243.305	175.877	210.65	182.436
222.361	364.056	242.739	173.753	208.518	181.335
235	354.574	240.718	169.033	199.688	175.505
333.421	281.832	229.112	193.262	190.981	175.98
335.581	278.122	230.141	196.465	192.816	178.136
339.526	281.565	233	199.336	195.332	180.15
330.24	301.028	237.406	193.982	198.788	181.233
310.77	323.97	238.935	184.478	199.981	180.317
299.504	331.634	239.645	181.217	200.685	180.167
246.694	363.874	242.882	175.219	206.598	179.618
257.626	355.379	235.349	168.774	201.074	174.518
223.608	364.22	243.862	175.017	210.183	182.603
224.482	361.039	242.851	172.37	205.924	179.556
234.356	356.335	241.506	170.707	202.526	177.491
224.455	351.612	240.415	168.212	195.192	174.053
243.966	351.483	239.911	168.7	197.995	174.454
278.988	339.379	237.811	174.297	196.623	174.194
302.744	323.685	235.367	182.139	195.718	175.744
325.201	299.354	231.223	190.358	194.33	176.432
340.564	274.372	230.045	198.525	192.812	178.479
239.118	369.856	243.752	173.681	204.798	178.356
252.194	355.379	238.835	168.239	195.554	173.289
227.974	358.03	244.916	177.009	211.581	183.605
222.566	359.616	242.555	172.501	204.863	179.472
222.893	358.36	242.584	171.588	203.187	178.301
222.631	360.342	242.619	171.62	204.03	178.594
222.7	362.512	242.921	172.401	205.497	179.577
222.1	363.36	241.717	172.124	207.993	179.885
257.987	345.157	239.465	168.816	194.541	172.859
303.563	324.801	234.701	180.642	195.162	174.281
334.288	279.104	229.562	194.603	191.444	176.998
333.144	282.16	230.175	194.883	192.659	177.65
223.462	364.423	243.45	175.764	212.968	183.587
222.689	363.218	243.171	173.585	207.978	181.057
229.066	360.02	241.677	170.965	204.81	178.134
244.795	350.667	240.954	168.785	197.942	174.875
232.649	347.92	239.305	167.576	194.034	173.163
221.751	353.42	239.97	166.847	194.68	173.016
305.27	322.73	234.138	181.768	195.053	174.497
337.39	277.414	230.677	198.092	193.807	179.042
335.466	288.01	234.892	199.346	197.886	181.535
332.792	294.693	236.812	197.969	198.82	181.887
279.009	351.928	241.202	179.193	205.716	180.088
261.378	360.249	242.606	176.494	205.897	179.104
254.227	352.796	242.145	171.283	194.54	175.103
258.387	349.088	238.316	168.078	192.121	172.687
261.319	347.607	236.642	166.848	190.039	171.39
222.72	361.966	242.965	172.009	204.417	179.093
221.613	361.913	242.071	172.124	204.968	179.338
236.763	356.123	241.936	169.59	201.284	176.376
243.086	347.322	238.888	167.264	194.918	173.062
299.023	321.887	234.472	176.505	189.514	171.447
299.234	321.801	234.558	177.541	190.179	172.158
330.7	287.543	228.596	189.352	188.611	173.677
332.016	282.592	229.389	192.759	190.455	175.973
333.916	278.511	229.096	194.176	190.866	176.468
336.963	277.716	229.541	196.369	192.608	177.833
336.122	281.977	233.141	199.601	196.332	180.842
328.143	306.587	238.274	193.754	199.478	181.491
316.738	322.103	238.42	187.455	201.107	181.226
306.17	333.341	240.156	185.067	202.718	181.54
297.054	343.015	240.053	182.454	203.43	180.792
262.609	346.9	239	167.857	189.554	172.028
224.588	360.583	243.947	176.645	214.314	184.469
242.935	342.597	238.968	165.959	190.864	171.004
223.285	351.858	240.16	165.732	192.587	171.391
233.987	349.435	239.097	165.84	193.1	171.729
321.136	298.855	230.227	184.162	187.406	172.261
263.035	356.822	241.794	173.024	199.108	176.209
257.021	348.358	239.196	166.815	189.217	171.45
221.464	362.366	242.339	171.761	205.356	179.196
227.857	359.418	241.733	171.084	204.285	178.247
274.666	334.352	235.727	168.349	188.665	169.15
294.173	325.601	234.019	175.325	189.918	171.127
331.773	284.851	229.028	190.152	188.32	174.408
282.298	351.676	241.939	179.517	204.393	179.404
273.022	355.487	242.055	176.458	202.408	177.538
274.914	344.441	241.988	172.963	192.59	174.617
225.359	356.265	242.729	177.311	214.29	184.504
224.479	363.277	243.896	175.734	212.571	183.471
222.858	359.297	242.766	170.87	201.783	177.526
221.571	362.972	242.072	172.165	205.43	179.618
248.443	349.245	240.165	168.214	197.001	174.38
225.248	348.011	238.52	163.885	189.328	169.596
246.511	339.165	237.311	163.498	186.119	168.053
314.971	295.838	228.036	178.139	180.27	168.209
333.685	280.431	229.718	194.822	192.179	177.195
334.773	280.351	230.28	195.341	192.364	177.729
337.503	278.351	231.263	199.041	194.874	179.646
333.852	283.375	232.511	199.386	197.248	180.95
335.156	286.383	234.701	200.187	198.303	182.036
334.736	292.752	236.033	199.541	199.23	182.268
321.142	319.935	238.801	192.484	200.954	181.457
260.884	352.679	239.091	169.336	193.589	173.437
261.649	350.561	239.836	169.277	193.122	173.404
224.079	361.196	243.529	174.007	208.437	181.213
223.213	358.107	242.68	171.715	203.883	178.485
222.918	356.763	242.179	170.685	201.204	177.134
223.487	360.482	243.506	171.399	202.017	178.123
222.468	363.316	242.685	172.57	205.655	179.857
220.859	361.392	241.619	170.957	203.414	178.242
273.099	330.683	235.391	165.906	184.288	166.853
297.607	318.218	232.312	171.069	182.84	166.172
289.561	322.029	232.459	171.478	184.374	168.029
320.586	296.897	230.48	184.465	186.343	172.687
334.487	281.271	229.822	195.072	192.436	177.414
331.052	300.406	237.325	197.952	200.367	182.513
325.489	313.467	238.565	195.7	201.651	182.726
296.269	344.139	241.412	184.123	204.275	180.88
281.013	346.163	241.659	175.379	195.956	175.653
226.773	355.017	243.2	177.184	214.096	184.596
228.492	356.072	243.417	176.976	214.042	184.581
223.802	360.337	243.614	176.597	214.153	184.275
222.547	362.514	242.76	171.742	203.899	178.932
221.131	361.534	241.729	171.452	203.563	178.735
253.396	345.178	239.414	165.925	193.03	171.532
295.751	319.437	233.962	173.011	184.618	168.313
318.1	308.82	232.549	185.816	192.229	174.138
334.144	282.62	231.089	196.809	194.554	179.011
309.607	335.387	240.479	189.395	203.268	181.946
290.746	347.383	241.329	181.225	203.233	179.348
288.12	345.621	241.468	178.592	199.279	177.063
223.17	359.928	243.616	175.536	212.339	183.275
222.135	361.204	242.089	171.115	203.194	178.061
236.203	352.327	240.344	166.915	196.225	173.22
235.37	336.387	235.8	160.527	181.212	165.064
249.754	332.872	235.648	160.653	180.407	164.667
299.517	304.769	230.391	170.447	176.046	164.541
309.508	298.518	231.643	177.673	180.529	169.753
301.23	325.106	232.666	179.157	193.206	172.706
327.725	294.665	230.749	190.251	191.65	174.987
322.445	320.372	239.09	194.234	201.651	182.316
269.737	351.794	242.032	174.754	199.121	177.341
259.086	362.773	235.61	172.295	205.44	176.352
233.815	353.537	244.503	177.802	212.847	184.783
223.695	359.165	243.007	173.506	208.631	180.806
223.305	363.065	243.679	171.643	203.313	178.747
222.199	357.784	241.634	168.616	199.074	175.365
247.818	346.674	239	165.893	193.139	171.627
256.894	340.036	238.14	162.853	187.347	167.915
232.029	344.898	238.343	163.027	187.193	168.255
258.841	328.273	235.228	159.807	177.425	162.629
296.893	314.873	231.731	169.304	179.281	164.596
303.818	296.326	227.631	172.389	174.849	165.348
283.232	335.141	235.894	172.729	190.924	170.462
336.334	282.412	232.554	200.145	197.414	181.154
290.265	348.35	241.943	182.699	205.411	180.313
285.081	347.724	241.716	180.073	202.649	178.771
270.607	354.279	241.859	178.392	206.369	179.631
235.222	355.131	242.115	176.813	213.965	184.065
226.001	355.193	242.242	174.027	209.466	181.3
222.983	353.433	242.014	171.424	202.784	177.984
222.986	353.319	241.775	170.332	200.162	176.469
223.866	353.384	242.735	170.094	196.866	175.882
251.359	343.147	238.356	162.618	188.053	168.055
238.557	331.828	235.251	159.727	178.313	163.736
235.799	332.947	235.304	158.657	177.464	162.682
306.125	295.835	230.204	173.233	175.233	166.085
285.824	334.506	237.441	173.681	192.59	171.68
334.034	280.461	229.429	193.556	191.036	175.91
335.222	279.452	229.445	194.586	191.463	176.728
335.008	280.836	230.437	194.807	191.729	177.302
333.51	291.593	236.061	200.001	199.692	182.703
332.214	299.753	237.311	199.701	201.132	183.301
325.271	313.212	239.061	197.661	203.488	183.754
302.596	339.638	241.379	189.654	206.236	183.234
300.896	342.689	240.985	186.397	204.589	181.314
222.992	348.656	241.252	169.369	195.707	174.853
223.93	359.362	243.138	170.725	199.691	177.053
222.439	361.63	242.429	170.991	202.835	178.094
248.008	340.29	237.667	163.89	187.521	169.12
243.73	341.912	238.202	165.23	189.299	170.253
248.104	336.976	236.421	160.973	182.572	165.461
249.854	328.943	234.869	157.951	175.828	161.704
301.024	295.415	229.142	168.084	170.348	161.998
284.887	326.051	234.66	169.027	182.714	166.663
314.721	311.931	232.258	183.273	191.56	173.195
327.87	292.908	229.837	189.312	190.558	174.588
332.602	285.899	231.014	194.749	193.412	178.016
330.406	290.809	231.782	195.447	195.449	179.082
332.821	287.208	232.178	197.984	196.939	180.424
320.438	323.923	239.524	194.986	203.539	183.377
284.044	351.632	241.489	182.965	208.657	181.191
262.223	361.615	242.675	181.007	214.03	182.832
233.584	354.782	242.122	175.252	211.81	182.706
223.508	350.313	241.635	172.134	203.421	178.538
225.345	362.336	245.059	171.228	200.842	177.885
221.079	360.486	241.323	169.51	201.572	176.566
219.48	356.63	239.853	165.712	195.692	172.331
224.79	349.724	238.668	163.349	189.889	169.239
266.218	321.009	231.077	158.336	172.626	159.35
305.426	295.628	227.603	168.286	170.838	161.116
312.262	330.159	240.879	193.543	205.312	183.692
292.535	347.554	241.703	186.457	208.673	182.558
226.273	359.86	244.56	170.8	199.141	176.651
223.018	361.671	242.907	171.068	201.811	178.063
219.956	361.118	241.254	167.985	200.279	175.384
223.769	348.752	239.625	165.174	190.412	170.923
241.855	338.143	237.295	162.357	184.105	166.909
254.784	325.422	234.185	158.795	175.874	162.361
238.917	331.09	235.636	158.34	176.281	161.944
303.618	315.38	233.131	177.923	187.713	171.346
318.86	304.619	231.046	183.858	188.721	172.544
333.827	280.206	229.937	191.808	188.861	174.852
336.742	284.881	233.626	200.502	198.294	181.84
281.836	352.371	242.254	185.284	211.976	183.174
246.942	351.991	241.855	174.836	211.128	182.201
223.486	343.742	239.866	169.509	196.045	174.811
225.658	355.051	243.503	170.007	197.617	175.342
274.293	323.366	234.703	158.932	176.602	162.653
233.278	335.992	235.713	157.169	177.093	161.388
286.457	294.807	226.713	160.287	164.162	157.478
281.351	313.437	232.173	163.061	172.508	162.109
266.737	338.341	237.209	164.678	185.304	166.233
261.591	341.341	238.389	164.575	187.877	167.154
335.932	279.046	229.345	194.343	190.867	176.536
317.487	323.304	240.005	196.448	205.422	184.366
287.874	347.166	242.167	188.75	212.377	184.397
271.995	355.17	242.351	185.661	215.819	184.399
234.379	343.733	240.82	172.739	202.666	178.933
218.964	339.813	239.139	169.72	196.06	174.933
225.327	341.409	240.707	169.644	193.239	174.284
220.361	360.874	241.074	167.71	199.132	174.901
243.123	331.157	235.739	160.955	179.555	165.023
235.044	341.848	238.849	161.66	184.147	166.639
265.272	313.925	231.034	157.165	168.837	158.48
325.43	296.648	229.937	186.495	188.656	172.843
333.846	282.261	230.065	192.777	190.132	175.921
331.632	290.268	231.34	193.922	193.345	177.751
331.332	292.393	231.868	195.558	195.613	179.025
334.297	288.322	233.116	198.375	197.26	180.625
333.018	293.253	235.615	200.681	200.982	183.281
302.185	337.622	240.835	192.525	209.555	184.723
253.514	363.528	242.212	183.332	220.156	185.841
251.604	349.362	240.764	172.682	206.775	179.508
226.149	362.373	245.36	170.476	200.766	176.67
225.676	363.111	245.183	170.636	200.201	177.31
238.544	337.117	236.318	160.65	181.621	165.106
260.572	331.653	234.752	158.688	179.686	163.072
264.993	320.897	233.162	157.241	173.072	160.429
288.501	296.624	228.702	162.224	166.431	159.452
289.811	324.414	234.29	169.921	184.611	167.182
308.638	311.591	231.753	179.255	187.134	171.247
329.232	292.245	229.693	187.15	187.564	172.585
336.241	277.291	229.479	192.666	188.431	175.038
333.884	285.249	230.587	193.362	191.262	176.712
328.679	296.26	232.306	193.916	194.799	178.589
331.744	293.219	232.335	196.431	196.751	179.854
334.174	289.676	234.236	199.978	199.295	182.188
324.849	308.611	237.915	199.205	204.063	184.311
316.008	317.893	239.221	198.047	206.641	185.155
303.918	330.92	240.167	195.472	209.683	185.545
287.372	346.217	241.799	190.289	213.681	185.437
270.937	352.053	242.285	188.017	217.364	185.991
248.626	333.448	237.844	169.907	195.732	175.042
222.869	344.787	238.538	164.192	187.186	169.508
228.1	336.595	236.768	161.368	180.743	165.677
228.301	336.917	236.273	160.928	180.873	165.374
234.133	335.979	235.76	157.251	176.742	161.03
258.958	321.315	231.901	156.901	171.866	159.442
282.118	313.858	231.477	161.028	172.417	160.691
255.182	333.052	235.965	159.932	179.529	162.863
307.268	310.615	232.043	178.585	186.168	171.052
292.119	334.951	241.114	193.981	212.194	186.091
268.335	350.037	241.988	173.431	207.559	180.56
223.202	344.197	240.16	169.317	196.303	174.438
222.992	360.092	242.873	168.664	197.664	175.5
220.055	354.903	240.387	167.034	194.184	173.543
236.475	334.571	235.854	157.709	177.35	161.994
270.681	317.787	232.503	157.185	171.954	160.119
280.863	299.428	230.508	160.801	165.969	159.523
274.869	318.572	233.604	161.125	174.221	162.304
259.798	335.252	236.873	161.652	182.567	164.589
301.241	312.561	231.342	172.128	180.884	165.866
334.705	278.026	228.563	188.373	184.692	171.652
278.897	345.383	241.592	190.87	215.74	186.282
254.59	358.126	241.262	185.166	221.8	186.604
270.735	350.756	237.887	171.828	207.21	178.613
224.186	356.511	242.897	169.513	200.164	175.493
272.428	313.612	231.692	155.593	168.664	158.056
259.973	318.266	233.23	156.216	170.282	159.05
228.763	329.702	234.513	156.801	173.961	160.472
279.63	313.726	232.401	161.464	171.989	160.832
299.975	318.954	233.274	176.497	187.836	170.735
335.471	276.572	229.039	190.284	186.026	173.468
331.262	286.204	230.729	190.516	188.634	174.995
330.104	296.569	232.815	193.966	194.523	178.605
324.996	300.251	236.668	200.087	203.216	184.188
315.097	307.403	237.311	199.682	206.071	185.294
267.646	346.643	242.604	189.985	218.012	186.889
258.639	349.339	242.508	188.227	219.409	187.057
254.339	356.464	239.065	186.218	222.604	186.197
277.912	343.179	240.455	170.519	200.518	176.719
265.017	340.212	238.856	171.063	200.94	177.193
280.115	329.916	237.395	169.46	193.757	174.448
226.752	362.775	245.495	170.2	199.735	176.221
235.067	334.609	236.081	159.424	178.715	163.591
234.96	326.322	233.985	157.012	172.974	160.194
247.459	337.325	237.083	159.191	180.771	163.157
249.054	335.014	237.041	157.949	177.98	161.681
285.037	316.144	231.416	164.416	175.905	162.272
313.669	307.245	229.963	179.564	185.141	169.757
329.286	293.787	232.287	193.635	194.028	178.092
333.201	290.135	231.726	195.016	194.028	178.293
330.755	297.262	233.532	196.226	197.66	180.286
329.237	296.2	234.998	199.453	201.424	182.641
279.12	336.355	240.369	193.28	215.279	186.889
256.105	346.657	240.815	188.302	220.379	187.396
242.929	334.332	238.429	168.746	193.298	173.51
225.362	358.469	244.314	168.812	195.423	174.838
220.068	347.129	238.841	163.774	187.033	169.349
227.057	333.726	236.132	159.821	177.856	163.84
234.152	333.164	235.295	159.406	178.14	163.518
287.459	324.547	235.552	165.345	180.888	165.082
254.742	334.271	237.648	160.41	180.482	164.03
296.597	313.638	232.393	171.171	180.262	166.232
328.895	294.677	231.726	190.73	190.892	175.843
326.433	300.203	234.202	191.979	194.013	178.43
326.786	307.904	232.045	193.21	197.608	178.916
324.064	306.428	234.883	195.538	200.629	181.262
300.756	323.055	238.65	197.207	210.332	186.199
221.624	347.635	240.128	168.887	198.032	174.445
225.108	356.372	243.744	168.306	193.797	174.204
223.479	354.678	242.822	166.193	191.228	172.184
225.532	336.301	236.893	161.477	180.284	165.793
235.834	333.856	235.963	157.837	176.847	162.005
257.481	320.821	233.235	156.584	171.092	159.2
239.153	330.393	235.798	159.832	177.253	163.389
253.486	332.64	234.509	159.785	179.526	162.79
289.322	317.399	234.204	163.2	177.145	163.716
324.444	282.924	227.807	181.425	179.444	169.013
326.597	300.93	231.874	191.574	194.056	176.731
334.673	288.158	233.123	194.672	192.422	177.97
316.904	304.33	235.753	199.032	205.298	184.033
249.106	345.796	242.444	187.814	219.644	187.793
245.24	345.368	240.436	187.345	221.481	187.903
222.509	351.787	241.781	168.992	196.984	174.487
224.277	354.963	242.4	168.585	196.462	174.106
222.54	339.11	237.372	159.839	179.552	164.259
231.75	336.303	236.11	159.472	179.194	163.865
244.858	316.495	232.782	158.16	171.143	160.832
262.921	312.94	231.164	156.733	167.75	158.388
297.696	313.908	231.446	172.127	181.483	166.951
330.143	279.177	229.157	185.848	182.111	171.047
328.205	289.271	230.546	187.78	186.084	173.779
325.121	304.549	232.643	191.661	195.809	177.539
329.822	294.147	232.439	194.056	195.247	178.079
320.147	307.753	235.593	189.66	194.396	178.527
314.576	322.678	234.159	190.843	201.524	180.099
322.111	308.943	235.023	196.106	202.746	182.068
290.468	323.622	239.233	196.141	212.582	186.458
263.404	344.548	241.388	190.275	219.15	187.314
294.621	332.193	239.319	170.133	195.532	175.307
286.927	327.658	237.711	169.215	192.054	173.736
259.138	337.696	239.272	168.629	193.728	173.566
231.606	343.368	239.102	168.517	194.988	173.707
225.559	356.833	243.34	168.59	195.485	174.163
220.994	346.244	239.43	163.358	185.275	168.605
225.284	336.423	237.682	160.87	179.747	164.467
227	351.552	241.088	162.369	187.861	167.774
241.735	346.727	239.101	162.231	187.659	167.15
287.194	323.32	234.033	163.999	179.744	164.093
253.052	333.495	234.941	158.368	178.046	161.688
264.263	313.168	231.695	157.387	168.593	159.171
282.964	311.133	231.594	163.664	172.962	162.001
320.91	290.132	229.883	181.488	180.743	169.574
314.241	313.28	232.801	185.54	190.52	175.541
336.089	283.333	232.206	196.303	193.402	178.369
251.644	348.475	242.113	188.037	220.898	187.619
229.416	346.55	240.543	168.846	194.985	173.819
227.514	333.236	235.545	159.005	176.672	162.941
267.543	312.876	231.248	155.201	167.479	157.545
265.36	313.405	231.9	155.454	167.962	157.985
255.576	315.257	232.448	157.964	169.699	160.229
276.331	323.329	233.615	163.766	178.632	163.772
330.371	283.295	230.361	186.089	182.672	171.576
324.682	297.18	233.574	187.02	186.62	174.299
304.92	325.969	234.562	184.146	194.432	176.659
338.037	284.341	234.009	194.68	191.141	177.827
324.653	298.246	236.634	191.337	192.489	178.503
304.274	326.392	237.003	185.463	196.14	178.813
307.643	328.226	235.255	189.004	202.463	180.269
312.107	317.93	235.862	194.162	205.547	182.265
302.912	312.193	236.781	198.34	209.619	185.65
284.755	327.284	238.476	194.284	214.318	186.088
237.078	346.066	238.85	186.046	223.978	187.97
290.142	331.614	239.07	169.792	194.594	174.66
234.178	351.243	241.162	169.038	196.742	174.368
226.258	354.885	243.43	168.144	193.005	173.106
223.46	336.099	236.981	159.866	178.046	163.975
256.769	315.873	231.581	155.747	169.032	158.525
288.119	315.228	232.977	163.561	174.692	162.434
267.991	306.067	231.443	159.09	167.625	160.217
245.909	330.264	234.732	158.801	176.39	161.932
313.879	298.729	230.932	176.431	178.391	166.97
317.403	311.729	234.921	186.53	190.169	175.496
288.811	342.527	238.192	182.556	199.681	179.778
299.154	335.146	236.164	187.084	204.172	180.488
311.965	313.792	235.743	196.613	207.273	183.641
266.776	340.126	240.47	190.751	218.148	186.847
237.31	349.956	241.429	185.702	222.633	188.367
287.895	334.825	240.43	170.937	194.882	175.622
260.281	341.558	240.008	169.734	194.794	174.486
226.895	356.855	244.293	167.584	192.447	172.924
224.055	356.151	242.804	165.169	190.135	170.694
241.651	331.942	234.773	156.707	175.328	160.687
221.379	327.345	237.148	161.69	177.54	164.953
224.444	356.107	242.565	164.094	190.577	168.896
223.392	357.332	242.581	163.841	191.427	169.593
276.806	329.218	235.494	165.17	182.773	165.938
303.393	312.093	232.3	168.983	178.315	164.345
276.648	311.25	232.498	160.798	170.621	161.114
284.114	321.512	233.747	166.789	180.312	165.221
326.165	285.04	228.943	182.607	180.264	169.246
323.239	295.089	231.362	184.509	184.596	172.228
293.737	335.894	238.222	181.666	193.962	176.892
297.914	333.952	234.436	182.653	197.315	176.954
335.807	286.647	230.522	194.471	193.056	176.819
340.683	278.86	232.393	195.943	190.79	177.58
306.11	324.752	237.283	185.956	195.12	178.655
302.192	330.504	234.974	189.837	207.627	181.261
241.407	350.296	242.942	185.998	221.174	187.688
239.318	351.768	242.902	185.167	222.552	188.263
301.568	331.804	239.463	171.167	198.569	176.826
221.813	350.305	241.626	168.268	193.475	173.071
225.228	342.134	239.75	162.787	182.44	167.311
263.439	313.168	231.71	155.909	168.659	158.622
260.618	311.151	231.331	155.824	167.648	158.307
244.446	318.003	234.418	159.85	173.185	162.66
234.503	347.892	238.951	161.84	187.773	167.708
304.375	304.245	230.838	167.626	173.118	162.34
282.356	314.791	232.532	161.672	173.654	161.867
255.928	327.213	236.165	160.087	177.178	163.192
322.46	292.277	229.53	178.63	178.765	166.672
319.529	311.055	233.894	185.867	190.302	173.98
311.867	318.716	234.301	186.596	196.418	177.261
335.469	287.178	233.844	195.307	193.237	178.551
284.697	344.931	238.923	181.536	198.382	179.147
280.889	346.275	238.91	181.227	202.386	179.858
308.068	319.974	235.68	193.727	207.933	182.494
297.303	325.984	236.458	193.896	211.885	184.311
247.158	354.275	243.262	185.676	221.068	187.046
304.14	328.386	239.999	171.805	197.208	176.861
257.275	349.404	242.03	170.966	199.594	176.31
229.67	331.715	237.535	160.74	176.476	164.426
222.715	334.299	237.778	159.457	175.972	163.196
221.373	340.407	238.183	160.526	180.131	165.087
230.995	337.958	237.592	159.977	179.887	164.384
283.272	318.174	233.392	164.3	176.481	163.061
278.458	327.718	233.087	161.409	179.705	162.781
248.61	336.767	237.429	160.95	181.358	164.614
328.366	303.152	233.149	190.074	193.617	175.473
325.756	302.782	236.256	190.539	192.43	176.887
334.422	287.872	235.155	196.385	194.469	178.967
295.091	335.698	236.619	185.751	205.571	180.909
281.957	331.862	238.98	191.596	214.039	185.288
237.044	360.24	244.081	183.551	222.399	187.795
305.587	333.932	239.685	172.047	202.024	178.131
297.995	331.909	240.421	172.086	197.543	176.998
262.482	350.819	241.857	170.526	199.686	176.075
247.214	347.638	241.589	169.26	195.602	174.224
227.531	357.258	243.136	166.536	192.196	171.888
227.688	333.358	238.735	162.901	181.878	166.544
224.902	361.903	244.319	165.973	195.887	172.217
250.236	343.005	239.286	162.512	185.603	166.387
300.643	318.299	231.354	171.848	182.527	165.965
298.432	323.315	234.148	177.363	185.945	171.556
290.9	337.001	234.857	177.589	192.896	173.654
308.828	324.6	233.666	183.002	195.413	174.64
336.969	282.384	231.578	192.315	188.47	175.719
341.379	277.683	233.536	195.09	188.669	176.913
309.161	305.206	237.246	189.86	196.662	179.746
315.227	312.693	234.862	192.073	199.878	180.075
334.584	290.522	236.554	197.173	195.366	179.93
310.867	323.861	238.552	189.642	197.377	179.949
287.22	340.404	238.423	185.615	207.877	181.563
288.546	331.626	236.793	190.764	213	183.642
261.173	348.967	241.594	187.411	218.152	185.912
246.57	359.06	243.307	184.07	220.375	186.333
300.524	338.804	239.952	171.953	205.648	179.389
307.085	329.554	241.177	172.868	200.687	178.781
233.748	355.101	242.906	167.535	193.333	172.709
229.195	331.856	237.636	160.878	176.263	164.099
246.079	332.775	235.563	157.182	176.307	161.148
226.677	358.696	244.57	165.893	195.028	171.273
223.329	355.766	241.766	163.434	191.598	169.844
277.046	321.918	232.791	162.365	175.94	161.835
263.325	335.449	235.536	161.436	182.646	164.051
284.642	328.863	238.701	165.595	184.328	167.576
267.773	325.554	234.045	162.268	178.496	163.901
324.479	288.755	232.214	182.2	180.308	170.028
314.068	313.312	232.382	184.798	193.103	174.982
283.027	341.473	236.79	186.024	211.207	182.309
237.755	365.937	245.926	181.06	219.653	186.142
231.946	365.301	243.99	180.829	224.216	187.27
213.079	381.315	227.567	177.558	234.8	183.692
305.778	330.453	241.302	173.472	201.325	179.01
285.104	346.489	244.472	174.934	206.662	180.832
274.215	350.024	242.399	172.344	203.053	177.985
231.308	343.034	239.489	163.926	183.573	167.96
254.504	322.426	235.536	159.791	175.248	162.85
232.584	346.175	240.355	162.673	186.468	167.006
248.511	330.59	234.871	157.141	175.648	161.04
294.226	306.089	229.321	162.767	169.316	158.897
290.874	297.251	229.113	161.825	168.083	160.314
272.405	340.756	240.78	166.432	188.993	168.294
259.301	336.484	238.65	163.663	184.246	166.747
285.062	314.839	231.468	166.192	177.177	164.435
276.733	340.487	236.214	171.773	190.011	171.336
288.524	336.538	236.094	176.009	195.435	173.274
325.829	304.876	232.198	188.26	194.209	174.765
304.337	327.369	237.088	183.859	195.807	176.174
328.231	293.834	234.83	192.255	192.54	177.812
329.2	294.604	237.957	196.827	196.665	180.78
287.157	344.084	237.892	182.474	199.961	179.395
287.688	340.396	239.11	182.212	201.515	179.218
281.292	343.842	239.073	180.573	203.251	178.851
274.566	346.802	239.583	182.183	208.405	181.305
269.993	344.591	239.544	186.543	214.735	184.119
250.87	357.425	242.824	182.917	217.307	184.742
305.834	335.299	239.07	173.997	204.191	179.201
272.056	348.561	242.105	172.084	202.018	177.847
273.055	344.807	242.251	171.3	197.934	176.398
249.284	350.81	242.521	170.696	198.711	175.914
243.141	351.165	243.021	169.613	195.778	174.7
238.719	333.881	238.766	163.921	180.274	167.435
221.316	335.38	238.268	160.66	177.334	164.473
226.303	360.346	244.714	165.043	194.754	171.151
229.503	357.427	242.98	165.254	194.752	171.574
231.779	344.971	237.314	159.475	184.06	164.726
258.498	321.395	233.26	159.48	172.36	161.796
240.88	339.072	238.696	161.548	179.252	164.654
273.259	342.182	238.418	166.719	190.001	167.895
331.571	297.706	232.222	188.673	190.547	173.946
318.504	309.921	233.263	185.174	191.921	174.132
330.965	297.243	233.946	195.945	198.421	180.261
311.445	320.473	238.149	191.456	200.242	180.68
265.729	351.182	239.479	182.487	213.27	182.489
229.547	371.983	245.183	178.799	221.953	186.405
308.728	331.809	239.911	173.718	202.645	179.155
296.049	342.342	242.974	175.221	208.438	181.984
286.501	346.205	243.519	174.617	206.328	180.609
222.943	336.106	238.736	161.874	178.54	165.411
224.325	339.595	240.088	163.158	180.79	166.92
221.917	342.351	239.64	161.514	180.65	165.891
222.095	341.819	238.816	161.112	181.022	165.698
235.497	338.174	236.691	157.754	178.242	162.399
262.214	318.188	233.357	157.596	172.143	160.552
234.474	345.427	239.43	161.302	185.188	165.904
225.709	363.029	243.359	164.695	197.484	171.584
273.205	311.875	231.994	157.588	167.296	157.829
279.67	318.322	233.172	165.412	177.553	164.687
296.106	309.176	231.251	169.156	176.485	164.601
323.729	290.583	229.916	178.451	177.313	166.046
279.792	333.082	235.452	170.786	184.734	169.162
306.797	319.288	232.859	179.487	191.649	172.266
331.733	287.064	231.628	188.066	185.255	173.867
338.21	281.708	233.026	192.828	188.138	175.76
324.455	303.82	235.547	194.706	199.404	180.964
301.949	332.622	237.725	187.167	200.829	179.815
269.929	351.269	240.027	178.985	206.019	179.558
310.171	328.516	239.89	174.75	200.675	178.727
288.437	341.967	242.894	173.341	202.305	178.832
219.958	346.247	240.019	160.438	182.142	165.437
285.774	292.974	227.248	157.297	163.665	157.284
235.891	355.804	242.796	163.087	192.6	168.371
271.983	318.469	233.668	163.725	176.148	164.174
267.2	324.836	232.484	162.319	177.918	163.758
313.702	304.62	233.096	176.601	179.755	167.639
313.236	313.897	234.205	182.572	191.377	173.299
330.051	290.096	232.423	188.503	186.744	174.309
281.078	344.302	240.032	180.89	203.594	179.336
258.436	356.822	242.093	178.446	209.676	181.075
248.624	360.531	243.381	179.134	213.744	182.887
246.491	362.564	243.424	180.001	216.895	183.681
236.276	367.161	247.02	178.654	216.135	184.315
227.653	373.076	243.696	176.033	220.875	184.566
290.824	344.614	244.699	176.67	210.067	183.286
250.528	344.217	240.283	166.082	188.48	170.466
234.457	336.747	239.421	163.801	181.266	167.279
259.135	317.798	233.338	156.382	169.941	159.298
255.075	322.002	233.642	157.117	172.653	160.277
244.291	330.36	236.035	159.148	177.54	162.956
267.125	297.6	230.005	157.964	166.637	160.623
239.256	320.115	232.596	159.037	168.741	161.506
227.165	358.849	244.872	162.825	190.362	167.091
268.6	343.643	239.737	167.557	191.413	169.359
273.818	335.172	234.872	168.964	187.708	169.341
318.282	312.816	235.629	189.148	194.109	177.611
307.402	329.582	235.578	187.512	199.627	179.097
312.213	317.226	237.258	191.192	202.134	180.953
288.312	347.187	242.762	176.589	210.258	182.48
297.888	338.116	243.475	174.426	204.53	180.14
270.588	346.845	244.017	171.914	197.856	176.851
256.111	342.805	240.415	166.932	190.143	171.384
221.827	356.248	241.678	162.499	189.871	168.246
232.04	350.34	240.417	162.124	188.539	168.172
282.897	297.212	229.146	157.393	165.599	159.011
219.505	340.859	238.445	160.93	179.42	163.837
299.498	315.424	232.962	171.124	181.488	166.621
305.371	304.368	229.456	171.49	176.793	164.673
279.435	324.535	234.202	166.406	180.404	165.833
305.528	313.419	232.851	176.219	185.7	170.288
324.828	296.763	231.808	184.008	185.136	171.493
320.265	312.822	236.551	191.204	198.768	179.799
303.747	326.339	238.522	187.708	203.928	180.582
267.427	353.198	241.004	178.884	207.133	179.975
252.696	360.948	243.42	178.565	212.807	182.164
303.124	330.991	240.161	176.883	199.086	178.467
291.338	345.534	244.386	178.803	212.604	184.898
298.152	337.699	244.815	174.424	202.664	179.75
274.114	351.498	243.843	171.912	202.467	177.46
277.485	338.483	241.859	169.55	194.404	174.461
259.528	339.343	240.731	167.488	189.138	171.566
242.709	342.294	239.523	165.66	187.029	169.648
225.836	342.44	239.171	164.707	184.48	168.609
224.22	343.487	239.871	164.067	183.951	168.037
229.498	340.499	239.352	160.826	181.837	165.264
253.312	318.972	233.926	156.639	169.835	159.615
257.989	311.283	230.988	154.298	164.469	156.137
280.567	299.925	229.255	157.253	163.763	157.193
298.647	318.946	233.894	171.585	182.718	166.925
302.027	310.951	232.396	172.05	179.315	165.826
294.792	321.688	234.24	170.603	181.434	166.116
317.468	313.495	234.847	185.71	191.811	175.727
307.555	325.951	235.614	184.241	195.02	176.811
312.869	316.472	237.436	191.515	204.517	181.841
284.427	342.198	240.25	182.973	206.325	180.386
240.042	366.196	244.383	177.128	214.74	182.513
227.327	372.818	244.765	174.362	216.295	182.501
307.195	325.789	235.69	177.174	195.338	175.291
279.815	347.448	242.284	177.731	206.27	180.73
305.669	336.65	245.199	177.162	209.115	183.823
305.964	337.31	244.716	175.178	205.114	181.057
225.171	351.426	240.923	165.154	187.83	169.679
225.607	349.19	241.623	165.036	186.523	169.581
222.692	353.667	240.657	161.247	185.491	166.434
249.13	325.021	235.014	158.413	173.556	161.828
220.645	344.858	240.191	160.509	181.814	165.272
234.373	341.662	236.905	159.947	181.53	164.75
225.227	329.328	235.72	160.719	176.431	163.648
225.062	351.072	241.595	162.677	187.662	166.37
224.956	359.233	244.481	163.709	191.69	169.22
242.202	345.054	238.343	162.594	188.135	167.914
273.679	320.915	232.972	163.089	176.453	163.448
296.588	313.134	232.656	168.924	177.896	164.427
275.687	326.229	236.715	168.136	183.99	168.643
261.529	343.06	238.865	167.788	191.045	170.204
296.059	323.893	233.382	174.501	188.601	170.367
327.573	293.64	232.196	185.545	184.829	172.36
327.909	297.427	233.648	187.599	187.556	174.431
313.365	318.717	236.677	191.401	203.609	180.872
261.501	357.267	242.175	179.502	211.276	181.448
244.055	364.508	243.159	176.744	213.223	181.757
235.315	368.041	246.578	175.871	212.742	182.147
281.199	348.109	242.353	179.444	209.595	182.421
291.644	346.164	244.119	179.642	214.034	185.041
302.467	337.033	243.441	173.495	201.758	179.126
288.392	335.727	241.677	170.828	195.919	175.63
270.582	337.563	241.099	169.284	192.315	173.694
256.108	339.726	239.771	168.255	191.577	172.662
222.554	349.908	239.517	165.788	189.381	170.388
242.003	327.726	235.988	158.524	174.433	161.812
256.805	310.477	231.355	154.381	164.235	156.385
299.046	315.728	233.467	171.159	180.486	165.769
303.846	308.687	232.855	171.431	177.4	165.278
277.543	321.038	233.134	164.789	177.685	164.281
291.717	337.727	238.238	182.074	200.952	178.317
305.54	323.617	238.816	188.768	204.988	181.609
284.75	342.532	240.69	184.614	209.055	181.781
303.044	321.477	238.593	178.171	192.453	175.826
303.657	323.982	236.893	177.93	192.941	175.662
308.016	321.779	238.176	177.811	193.173	176.244
290.141	338.885	239.383	177.127	200.053	177.559
269.569	350.285	241.621	176.831	205.78	179.652
262.732	354.875	243.265	177.954	209.644	181.854
274.916	351.493	244.061	181.196	212.209	184.254
319.893	328.691	244.711	177.272	206.271	182.852
234.705	349.091	240.843	168.393	192.771	172.822
225.072	342.335	237.761	161.061	181.285	165.714
258.889	318.772	234.412	158.842	171.836	161.422
232.352	335.61	236.755	158.666	177.034	162.628
241.265	321.982	233.959	157.124	169.982	160.14
255.745	312.722	232.496	155.342	165.775	157.515
258.064	319.892	234.012	159.245	173.666	162.365
227.013	355.009	243.846	164.619	189.878	169.112
251.414	341.985	237.886	163.369	186.424	166.78
300.508	335.769	236.791	186.168	205.75	179.292
320.229	311.255	236.414	191.594	202.382	181.019
248.638	362.408	243.901	178.21	213.983	182.608
254.815	356.762	243.933	178.729	211.543	182.403
245.5	361.163	244.854	176.677	209.503	181.375
299.106	317.163	244.443	179.658	190.033	177.299
305.99	337.83	243.843	179.984	211.062	184.514
325.91	321.566	244.021	175.863	200.439	180.807
314.248	327.139	242.942	172.774	198.027	178.131
231.16	353.746	240.434	168.081	195.053	173.122
224.308	353.604	240.465	167.018	191.886	171.81
224.303	355.006	240.749	166.631	190.846	171.506
248.373	316.93	236.182	159.072	170.269	161.972
273.464	312.33	231.567	156.198	169.08	159.174
280.576	322.998	234.402	165.659	179.744	164.939
308.156	310.363	232.177	173.111	179.914	165.929
279.425	316.027	232.356	164.148	175.037	163.715
284.525	313.585	230.7	164.25	174.861	162.913
316.732	305.457	233.349	180.524	184.447	170.581
305.075	325.887	236.621	182.636	194.154	175.847
319.898	314.744	236.122	191.339	203.391	180.623
249.946	361.176	244.759	180.714	215.968	184.012
236.235	365.904	247.415	175.5	208.912	181.318
226.191	371.668	246.258	173.547	211.881	181.304
280.001	333.315	244.839	177.311	195.004	177.97
270.688	341.606	246.738	177.381	200.21	179.803
270.697	351.825	242.47	179.79	210.731	182.642
264.577	357.052	243.96	180.836	214.427	184.371
297.142	334.281	242.354	171.656	197.632	176.669
276.834	344.572	242.168	170.714	198.834	175.834
254.733	353.259	240.774	169.473	198.442	174.71
255.715	326.312	236.535	160.861	176.579	164.225
232.859	325.204	235.322	159.759	173.925	163.003
237.138	337.061	237.472	159.112	177.552	162.87
265.024	314.2	231.951	156.036	168.26	158.549
253.051	316.111	234.414	157.394	168.682	159.66
236.041	337.248	238.386	161.773	184.668	165.785
221.575	345.935	241.373	163.876	188.483	168.208
224.433	355.695	241.603	162.616	189.333	168.423
310.202	302.444	232.449	170.971	175.665	165.089
277.238	318.297	232.957	164.286	176.777	164.412
255.353	344.653	238.854	165.571	190.562	169.327
321.212	308.811	235.171	185.923	190.129	175.029
280.175	347.61	239.677	181.587	208.384	180.233
300.381	335.868	236.993	186.249	207.368	180.166
272.578	349.565	241.75	183.907	212.736	183.127
251.359	361.491	244.206	180.373	217.13	184.286
328.139	320.037	241.044	178.836	203.064	181.343
331.496	312.755	241.302	176.039	195.245	178.328
255.072	353.795	242.248	170.851	200.019	176.067
231.479	352.685	239.527	167.636	194.144	172.632
227.975	343.823	239.651	164.549	185.036	168.899
238.231	335.582	238.243	161.06	178.993	164.679
230.629	323.942	237.331	161.825	174.383	164.539
249.309	330.354	237.468	159.863	177.648	163.563
237.485	337.468	237.49	160.669	181.141	165.379
307.084	305.218	230.974	170.962	176.361	164.239
324.143	302.872	233.571	185.324	187.825	173.227
269.91	351.452	240.727	177.499	205.188	178.04
318.267	314.985	237.04	189.976	201.223	180.575
299.759	330.095	239.065	187.956	207.151	181.943
271.988	348.055	240.762	182.24	213.025	182.878
280.159	339.526	241.217	185.091	208.229	182.601
242.276	363.909	245.373	176.493	209.439	181.57
234.131	367.421	247.824	176.014	209.903	182.032
261.229	353.1	242.1	177.493	207.56	180.72
269.638	352.174	243.399	178.598	209.324	181.241
271.468	353.712	242.031	179.645	211.825	182.334
262.124	327.744	237.278	161.808	179.064	165.242
241.12	331.206	238.234	163.274	179.962	166.869
243.136	342.257	238.419	160.024	182.704	164.576
277.753	317.204	234.003	158.904	173.544	161.921
274.44	309.685	234.198	158.611	169.545	161.129
246.494	327.942	235.089	157.827	173.794	161.031
248.802	343.395	238.928	161.174	185.322	165.899
222.194	353.93	242.557	164.24	190.978	169.512
223.193	354.71	242.295	163.69	189.384	169.099
275.354	322.307	233.288	162.266	176.681	162.869
263.287	337.379	237.308	164.001	184.786	166.493
293.509	325.236	235.244	172.664	187.215	169.377
291.368	338.373	238.395	180.662	200.09	176.795
271.035	351.196	239.615	177.61	205.864	178.33
251.75	359.6	244.427	182.987	219.315	186.085
275.439	346.045	241.534	186.229	215.591	185.555
262.887	352.087	243.979	181.53	208.386	182.253
252.738	350.336	247.651	177.122	204.138	181.687
251.482	357.435	242.745	177.018	209.979	181.55
306.665	335.542	239.817	183.997	206.089	180.889
319.907	322.07	240.82	172.873	195.512	176.931
285.18	342.265	241.513	171.247	199.388	176.453
245.944	352.627	240.481	169.661	198.392	174.902
226.311	353.819	241.209	167.909	192.635	172.672
255.322	342.496	239.749	163.104	186.903	167.923
232.576	337.373	239.5	163.441	182.428	167.279
225.224	354.745	242.614	162.635	188.938	168.141
262.69	328.461	236.264	159.599	177.379	162.985
254.124	323.196	234.365	158.59	173.237	161.437
293.317	309.564	233.454	166.754	176.361	165.082
320.655	307.068	234.444	183.13	187.706	172.619
314.211	319.39	235.735	183.805	193.293	174.599
319.01	316.324	235.274	187.386	198.437	178.251
303.556	327.381	237.148	186.896	202.862	180.168
255.846	358.146	244.128	181.9	215.325	183.957
242.826	364.081	245.852	181.341	220.171	186.131
243.846	353.508	249.285	176.901	206.002	182.868
332.932	307.143	238.952	179.304	193.236	177.806
303.661	333.377	240.768	171.593	198.647	176.91
231.044	358.592	242.849	169.637	198.322	174.781
228.345	356.644	241.1	165.469	193.317	170.87
277.61	329.26	236.863	163.331	184.398	167.74
227.963	358.348	244.215	165.525	193.297	170.927
233.792	345.589	239.15	162.636	188.776	167.993
234.218	338.908	237.624	161.197	181.504	165.722
283.118	316.401	232.314	163.999	175.008	162.351
250.437	344.324	239.122	163.694	187.965	167.584
249.205	344.611	239.811	164.476	189.242	168.907
312.482	316.854	237.241	186.474	196.039	178.171
285.105	340.262	239.185	184.886	208	181.425
236.743	368.819	247.007	179.38	218.832	185.37
297.176	331.531	239.813	191.18	211.615	185.033
285.33	340.493	242.193	187.558	209.407	183.461
245.597	365.97	245.832	178.127	212.05	182.513
223.027	373.461	244.159	172.636	212.667	181.436
247.269	359.182	243.874	176.432	210.655	181.963
269.3	352.508	241.245	178.904	210.357	181.321
290.924	340.809	239.07	179.248	203.811	178.678
327.569	307.457	238.959	177.933	189.016	175.104
257.559	335.107	239.802	165.845	187.08	169.913
240.125	341.527	240.738	165.108	185.763	169.123
229.234	359.444	245.44	167.243	196.186	173.108
230.512	360.706	242.954	165.314	196.485	171.864
271.959	326.293	234.862	161.021	179.57	164.99
271.273	329.2	237.05	160.82	180.085	164.771
251.405	335.305	237.079	160.883	181.077	164.818
234.29	340.963	239.029	161.568	182.671	165.917
240.243	345.254	238.454	161.846	186.428	167.053
231.162	347.018	239.756	163.031	188.854	168.438
301.973	305.952	231.542	168.788	175.299	164.279
309.826	305.607	231.857	170.009	176.335	165.253
314.25	312.081	233.493	178.698	185.909	169.694
283.345	342.386	238.898	179.4	203.039	177.546
301.884	324.449	235.819	181.74	195.611	176.699
279.367	331.133	239.569	179.896	201.031	179.662
308.68	328.781	238.994	170.692	195.428	175.559
294.519	338.641	240.48	171.44	199.515	176.897
279.742	348.395	242.369	172.555	203.431	178.261
268.586	352.176	241.502	171.394	202.934	177.215
252.31	355.458	243.169	171.676	203.018	177.383
230.957	361.363	243.006	168.895	199.672	174.76
244.427	346.665	239.572	164.902	189.86	169.979
274.94	332.144	237.15	161.24	182.648	165.477
247.325	340.031	238.082	162.188	185.26	167.069
252.88	343.69	238	164.402	188.834	168.329
300.112	329.954	237.595	180.969	196.503	175.335
279.45	332.576	237.557	177.282	199.604	177.553
253.995	352.553	242.205	177.619	208.286	181.299
241.419	362.959	245.069	177.72	213.447	183.121
257.954	356.378	243.355	183.706	219.031	185.961
294.275	335.128	241.641	190.856	211.251	184.438
254.459	362.067	244.019	180.363	213.557	183.539
245.841	362.126	245.327	177.3	209.987	182.743
246.629	352.513	247.567	176.959	205.751	182.405
244.231	358.429	243.065	175.959	209.081	181.483
308.305	312.8	234.744	177.15	186.726	172.671
328.956	297.289	234.244	179.563	185.165	173.391
313.836	317.756	238.095	175.185	189.989	174.127
240.063	363.321	244.636	171.53	204.802	177.658
238.572	355.908	242.313	167.246	196.953	173.032
267.675	340.375	239.869	167.555	192.433	172.443
278.844	326.911	237.078	165.627	186.299	169.832
236.373	352.788	243.2	167.484	194.035	172.271
274.144	326.026	236.775	164.324	182.259	167.73
282.318	324.346	236.408	163.589	180.854	166.35
243.819	337.628	238.845	163.345	183.351	167.266
232.008	343.278	239.679	162.956	184.755	167.736
257.388	324.295	235.375	160.998	176.173	163.951
259.945	322.556	233.908	159.722	174.147	162.242
281.794	324.231	224.942	164.4	182.384	164.456
256.305	341.33	238.106	164.866	187.977	168.315
279.134	324.449	235.477	167.495	182.09	167.423
309.419	316.881	233.899	178.793	188.11	171.262
282.83	345.129	239.728	178.501	203.348	176.705
293.743	331.374	238.697	181.386	198.464	177.288
301.616	323.392	237.128	182.089	194.114	176.422
236.669	368.637	247.438	179.482	219.529	186.159
283.412	343.405	240.304	187.51	214.367	184.644
244.285	363.336	242.207	176.521	211.716	182.434
250.791	352.288	246.299	176.732	205.332	181.307
272.763	348.239	240.291	175.621	203.628	177.259
299.579	331.947	236.938	178.016	196.561	175.343
296.813	331.367	238.272	172.768	194.325	174.87
267.636	355.488	244.375	174.469	207.395	179.963
240.985	359.948	243.987	170.423	202.02	176.234
229.782	364.696	246.336	170.474	202.029	176.446
260.485	341.428	241.867	168.333	191.725	172.983
262.678	332.06	235.434	160.567	181.281	164.976
237.232	343.245	239.36	163.614	186.253	168.241
240.003	337.053	238.779	163.975	183.974	168.17
258.22	322.425	235.392	161.135	175.514	163.832
301.415	303.454	234.693	170.252	177.879	167.24
262.713	338.429	236.919	164.361	186.513	167.002
307.535	306.761	231.614	173.988	178.797	166.789
260.493	335.697	239.943	174.525	201.634	179.552
231.256	370.813	248.233	177.263	214.724	183.783
260.61	355.349	243.713	182.871	215.653	185.151
272.803	351.495	241.894	183.682	211.715	183.329
264.652	351.593	246.262	180.987	209.055	183.634
247.207	357.065	243.089	175.401	207.782	180.51
314.231	303.673	233.941	174.557	180.914	169.481
319.711	312.218	235.396	176.083	186.401	171.57
263.696	358.463	244.501	174.453	208.182	179.68
237.48	360.096	244.758	170.035	201.351	176.265
276.138	321.86	236.475	163.44	180.514	167.021
234.723	345.014	239.251	162.464	185.588	167.586
276.162	327.834	236.372	163.963	180.989	165.671
251.625	330.607	237.424	161.688	179.265	165.335
272.712	327.802	236.314	166.229	182.089	166.849
251.258	343.262	240.292	164.824	188.653	168.853
254.226	343.94	239.359	164.885	189.387	168.803
299.667	304.056	233.363	172.454	177.461	168.246
290.396	326.998	236.526	174.874	189.46	171.862
296.007	329.85	237.859	182.396	198.384	177.748
232.539	361.462	244.069	175.453	210.094	181.403
233.168	371.765	247.837	178.232	217.182	185.37
300.515	331.624	238.041	191.089	211.78	183.711
302.176	331.208	238.877	191.03	209.56	182.984
250.992	354.275	243.359	175.047	205.828	179.604
254.629	354.492	241.794	174.306	205.669	178.669
300.279	313.68	232.458	173.797	183.881	169.961
282.383	342.726	240.779	173.86	198.992	176.643
269.445	357.108	245.505	177.062	209.772	181.048
265.445	352.285	244.246	173.917	203.117	178.246
247.675	357.363	244.108	171.513	201.72	176.564
244.101	351.124	243.483	170.049	197.398	175.202
229.992	366.428	247.202	171.759	204.871	178.38
278.4	337.573	238.233	167.874	190.181	170.222
298.548	314.011	234.357	168.718	181.177	167.898
264.959	331.558	236.449	163.77	182.617	166.753
252.262	346.519	241.69	165.295	190.176	169.909
232.33	340.809	239.376	164.711	185.437	168.792
276.644	326.008	236.034	165.14	180.417	165.275
277.923	328.763	235.6	167.33	183.006	166.999
262.522	349.168	240.862	171.528	198.165	173.98
259.236	355.68	242.289	173.716	205.025	177.274
292.864	338.498	238.517	181.127	203.298	177.643
271.815	350.848	240.366	181.431	211.404	181.853
287.994	341.346	238.693	184.458	208.399	181.383
272.933	349.095	241.8	182.951	210.655	183.04
272.886	341.79	236.473	172.637	195.916	173.281
306.185	315.497	236.288	174.698	185.29	171.196
314.332	316.734	237.663	177.603	189.687	173.895
304.723	323.929	238.918	177.85	193.161	175.53
261.611	358.492	243.813	174.713	206.689	178.832
272.437	357.078	244.834	178.121	210.96	181.514
268.856	336.536	240.445	170.465	193.77	175.011
264.694	329.573	236.628	164.004	183.305	167.899
277.034	331.511	236.014	166.191	184.522	167.001
262.473	335.02	238.178	164.69	184.129	167.34
264.429	334.079	236.63	166.013	185.356	168.121
295.38	305.597	232.735	169.29	175.647	165.993
258.443	338.958	238.481	167.94	188.435	170.329
297.777	334.982	238.387	183.4	203.513	178.772
304.197	326.021	237.567	185.197	201.056	178.579
299.06	328.871	238.088	183.551	200.481	178.711
229.47	370.856	246.914	176.413	213.502	182.984
230.482	371.321	246.238	175.145	214.087	182.807
251.808	358.362	243.516	177.145	211.294	181.941
299.998	333.822	236.397	186.288	205.789	180.284
296.383	335.939	238.877	186.691	207.054	181.625
262.143	343.581	244.702	173.139	197.359	175.897
293.35	312.119	237.811	174.785	183.476	172.344
302.506	306.944	231.941	171.249	178.57	167.291
280.492	340.889	241.21	175.979	197.869	176.515
246.392	365.245	247.235	175.286	210.577	180.786
292.885	341.501	241.679	178.842	203.654	179.342
231.803	368.471	248.828	173.322	207.902	179.689
241.504	357.751	244.999	167.407	196.917	172.884
246.953	357.087	242.966	166.149	197.213	172.287
255.265	336.214	237.673	164.1	186.376	168.603
228.542	343.83	239.014	163.043	185.703	168.429
277.312	335.115	239.121	170.175	189.03	170.407
302.478	315.561	233.74	171.239	182.107	167.787
282.238	330.253	239.26	169.196	186.374	168.804
291.206	310.401	234.919	169.193	178.865	168.069
238.887	355.459	242.244	168.62	197.699	173.507
250.985	354.76	241.627	170.751	202.066	175.961
272.454	335.524	238.226	176.705	202.143	179.212
299.458	300.665	231.464	172.673	177.197	168.509
255.334	359.519	244.206	175.413	207.092	178.89
268.247	358.311	244.911	178.336	211.506	181.475
259.103	353.971	241.664	173.164	201.633	176.601
250.838	349.83	244.539	172.253	201.047	177.81
253.268	356.11	242.859	170.274	201.424	175.454
265.591	323.658	235.771	164.45	180.583	167.377
270.435	343.097	239.769	165.354	192.564	171.299
226.548	344.919	241.026	165.898	187.357	170.118
229.722	348.157	240.088	163.51	187.923	168.982
242.482	352.249	240.987	166.309	193.368	170.819
245.856	352.815	241.924	165.739	194.298	170.901
260.525	351.198	241.472	174.075	202.926	177.72
295.764	333.241	239.283	184.316	205.136	180.281
304.23	321.423	238.019	185.711	202.233	179.949
281.123	342.507	238.661	178.305	202.104	177.813
296.12	327.347	236.905	179.385	194.056	175.897
297.821	331.206	237.437	182.753	199.772	178.99
291.011	293.138	240.453	172.947	175.389	170.156
299.761	301.54	230.239	171.83	175.967	167.314
302.349	313.551	232.753	171.856	181.815	168.169
288.215	341.579	242.918	179.808	203.251	178.76
287.761	337.681	241.168	177.801	199.541	177.981
272.876	336.601	239.991	171.62	195.241	175.812
232.959	368.844	247.409	172.206	208.627	179.568
294.783	330.152	237.216	172.149	190.616	171.859
272.811	326.405	235.813	164.654	184.513	168.786
267.603	332.849	236.034	167.247	186.321	168.652
258.544	353.571	242.975	169.522	197.94	173.161
276.607	336.99	238.65	169.125	189.596	170.538
304.551	311.529	233.98	171.492	180.159	167.024
262.69	338.362	238.253	165.773	188.951	170.184
234.149	355.612	240.924	167.171	195.943	171.751
256.105	345.839	240.72	175.902	206.418	180.623
278.196	332.382	239.927	177.216	192.969	175.878
284.631	341.221	238.735	180.031	202.032	178.388
269.087	351.238	242.505	181.175	209.889	182.23
264.263	355.028	241.101	181.756	214.318	183.148
292.809	294.736	239.582	172.504	175.146	169.362
298.995	303.558	233.049	171.739	177.066	167.692
296.562	323.947	236.38	173.845	187.349	171.183
291.533	333.854	238.96	174.803	193.352	173.486
249.961	361.799	246.137	176.321	209.547	180.864
293.624	341.938	241.181	179.978	204.99	179.858
243.069	362.308	247.42	173.536	208.927	180.423
282.027	320.918	235.234	166.257	182.714	168.393
248.203	346.729	239.622	165.806	190.945	169.867
287.491	326.205	237.156	167.969	189.044	171.677
298.872	330.043	236.717	175.592	192.341	172.109
312.425	312.364	235.118	176.859	185.546	170.582
309.523	311.728	235.622	174.244	183.567	169.988
262.059	346.395	238.91	166.166	191.694	169.09
232.76	359.542	243.058	170.536	200.994	176.186
276.7	347.56	239.31	178.422	205.773	179.101
301.247	331.062	237.371	185.517	206.034	180.302
290.972	327.133	238.946	181.052	203.406	180.394
236.867	362.717	244.246	175.79	211.948	182.322
253.02	356.108	239.946	173.537	205.952	178.227
265.159	349.267	243.602	176.754	201.763	179.276
258.003	356.727	243.645	180.326	214.43	183.758
296.123	311.234	233.456	171.662	179.39	167.89
293.851	314.384	233.976	171.278	180.872	168.02
298.252	314.725	234.63	172.658	181.657	168.605
291.675	341.672	241.525	178.268	202.042	177.265
237.04	367.298	248.076	174.256	210.169	181.269
298.534	319.175	236.136	172.477	185.267	170.628
304.294	309.042	234.409	170.142	181.002	168.64
230.692	364.529	243.701	167.391	200.813	173.97
257.33	351.317	241.136	167.932	197.905	173.691
266.32	327.199	237.379	167.252	186.341	170.979
229.487	351.726	241.694	166.237	192.101	171.796
264.573	340.753	241.444	171.31	193.129	173.512
235.232	366.821	246.098	169.73	204.99	176.51
243.577	351.225	239.32	163.878	191.705	168.88
300.224	309.606	233.245	170.013	178.915	166.743
304.922	306.443	234.174	171.552	179.224	167.853
235.384	362.307	245.55	172.475	205.134	179.149
283.466	327.893	239.422	178.653	203.645	180.908
236.361	366.927	247.532	176.024	211.428	182.232
235.313	365.468	247.985	177.61	213.623	184.873
293.423	315.761	238.728	172.93	183.151	170.373
286.157	322.638	238.92	172.745	185.066	171.104
250.455	360.258	245.068	175.658	208.827	180.665
258.899	356.875	243.682	175.766	207.38	179.748
277.512	348.068	243.215	178.893	204.833	179.989
265.912	351.462	243.081	175.657	205.925	179.426
238.675	360.977	243.762	170.452	204.122	177.15
228.005	357.475	243.055	166.924	195.452	171.98
230.608	353.902	241.837	167.177	193.33	171.646
248.807	339.982	239.609	167.917	190.116	172.142
273.956	349.018	241.214	173.875	200.766	175.301
281.801	326.432	237.032	166.521	185.52	169.266
231.889	356.407	243.63	168.454	197.54	173.585
262.054	355.014	242.127	176.362	207.032	179.48
275.459	349.266	240.28	178.973	206.604	179.348
303.187	322.801	236.579	183.408	203.469	180.071
259.406	347.637	241.786	174.384	208.88	181.676
235.289	366.079	244.874	174.954	212.444	181.637
280.439	325.647	236.107	176.143	190.966	174.464
294.655	315.509	235.49	178.328	186.494	173.214
255.156	349.399	242.561	173.288	198.757	176.049
226.611	373.024	240.346	174.571	222.297	183.786
272.28	354.411	244.968	180.627	209.965	181.978
297.415	333.468	237.968	179.402	199.387	177.921
252.167	361.038	244.839	174.57	210.51	181.1
259.081	347.416	239.4	169.6	196.401	173.336
242.856	356.673	242.649	168.81	198.089	173.981
314.753	308.261	234.777	176.95	183.601	170.11
303.822	321.687	235.988	172.996	186.437	169.841
244.5	350.528	239.023	165.342	192.363	169.828
297.667	335.803	237.611	182.989	203.239	178.823
234.511	367.559	244.412	172.966	209.432	180.123
280.662	319.807	237.692	176.637	187.482	173.558
286.348	330.821	242.167	174.129	190.579	173.172
276.417	345.473	240.356	173.758	197.73	174.025
264.292	353.394	242.59	175.446	204.653	178.547
285.672	345.608	242.411	181.447	207.317	181.257
302.239	329.623	239.682	181.307	198.166	178.758
269.058	353.196	243.896	177.837	208.942	181.443
250.953	357.261	244.623	173.193	204.671	178.736
241.075	357.8	243.562	170.933	202.53	177.363
302.074	311.665	232.844	169.566	180.878	167.579
274.343	331.27	236.441	164.659	186.629	168.971
251.714	347.36	239.537	165.942	191.743	170.203
231.709	354.254	243.141	167.988	195.473	173.575
279.944	333.958	240.204	169.026	194.163	173.961
234.805	353.259	242.289	168.37	196.517	173.932
233.773	365.28	245.075	168.945	204.245	176.61
314.134	314.435	235.244	179.273	187.858	172.221
271.335	339.333	238.278	168.057	189.374	169.762
284.995	312.626	233.715	164.933	176.441	165.439
289.126	309.947	234.382	166.888	177.457	167.05
253.398	345.303	239.89	166.06	192.662	170.63
227.729	364.56	245.479	170.622	202.475	176.796
251.797	351.132	240.567	171.99	200.631	177.073
279.257	324.757	236.365	175.107	190.074	174.202
234.811	366.697	245.772	173.673	209.583	179.515
226.439	372.253	239.488	173.696	220.388	183.114
273.317	339.252	245.996	174.574	195.472	175.982
268.709	343.933	240.949	173.396	197.468	175.53
281.581	343.507	241.559	180.049	203.662	180.233
251.133	352.142	242.315	170.152	197.963	174.505
286.017	334.754	238.312	169.977	195.286	173.769
[truncated: 646 more rows]

## Sheet: Figure_5a
Date	Distance
2020-08-17	1.04873
2020-11-02	1.14292
2021-01-18	1.55395
2021-04-05	1.91884
2021-06-21	2.15924
2021-09-06	2.26807
2021-11-22	2.24649
2022-02-07	2.0941
2022-04-25	1.81034
2022-07-11	1.41297
2022-09-26	1.04855

## Sheet: Figure_5b
Date	T_avg	Delta_T
2020-08-17	277.68	133.926
2020-11-02	250.879	108.289
2021-01-18	216.14	66.0918
2021-04-05	201.342	48.7086
2021-06-21	195.685	41.9682
2021-09-06	194.957	40.3617
2021-11-22	198.162	42.5453
2022-02-07	206.004	49.2393
2022-04-25	220.94	63.5102
2022-07-11	247.327	92.4587
2022-09-26	277.45	133.975

## Sheet: Figure_6
	P = 11.9 h		P = 4 h		Solar system age	Atabaque Saxum size
D	Perihelion	Aphelion	Perihelion	Aphelion	Age (Myr)	D (m)
0.5	46.4963	0.770422	73.4993	1.21785	4500	6
0.515361	50.6689	0.839559	80.0951	1.32714
0.531194	55.2158	0.9149	87.2827	1.44623
0.547514	60.1709	0.997002	95.1154	1.57602
0.564335	65.5705	1.08647	103.651	1.71745
0.581673	71.4548	1.18397	112.952	1.87157
0.599543	77.867	1.29022	123.089	2.03952
0.617962	84.8547	1.406	134.135	2.22254
0.636948	92.4695	1.53217	146.172	2.42199
0.656516	100.768	1.66967	159.289	2.63934
0.676686	109.81	1.81951	173.583	2.87619
0.697475	119.665	1.98279	189.161	3.1343
0.718904	130.403	2.16072	206.136	3.41557
0.74099	142.106	2.35462	224.634	3.72208
0.763755	154.858	2.56592	244.792	4.05609
0.787219	168.755	2.79618	266.76	4.42008
0.811405	183.899	3.04711	290.699	4.81673
0.836333	200.401	3.32055	316.786	5.24898
0.862027	218.385	3.61854	345.214	5.72002
0.888511	237.983	3.94326	376.193	6.23333
0.915808	259.339	4.29713	409.952	6.7927
0.943944	282.612	4.68275	446.74	7.40227
0.972944	307.973	5.10297	486.83	8.06654
1.00284	335.611	5.56091	530.518	8.79043
1.03364	365.728	6.05994	578.126	9.57927
1.0654	398.548	6.60375	630.007	10.4389
1.09813	434.313	7.19636	686.543	11.3757
1.13187	473.288	7.84215	748.153	12.3965
1.16664	515.761	8.5459	815.291	13.509
1.20249	562.044	9.3128	888.454	14.7213
1.23943	612.482	10.1485	968.183	16.0423
1.27751	667.445	11.0592	1055.07	17.4819
1.31675	727.341	12.0517	1149.75	19.0508
1.35721	792.612	13.1332	1252.92	20.7604
1.39891	863.74	14.3118	1365.36	22.6234
1.44188	941.251	15.5961	1487.89	24.6536
1.48618	1025.72	16.9956	1621.41	26.866
1.53184	1117.76	18.5208	1766.91	29.2769
1.5789	1218.07	20.1829	1925.47	31.9042
1.62741	1327.38	21.994	2098.26	34.7672
1.67741	1446.5	23.9678	2286.56	37.8872
1.72894	1576.31	26.1186	2491.75	41.2871
1.78206	1717.76	28.4625	2715.36	44.9922
1.83681	1871.91	31.0167	2959.03	49.0297
1.89324	2039.89	33.8001	3224.57	53.4296
1.9514	2222.95	36.8332	3513.94	58.2243
2.01136	2422.44	40.1386	3829.28	63.4493
2.07315	2639.83	43.7406	4172.92	69.1432
2.13684	2876.72	47.6659	4547.39	75.348
2.20249	3134.87	51.9433	4955.47	82.1097
2.27016	3416.19	56.6047	5400.17	89.4781
2.3399	3722.76	61.6843	5884.77	97.5078
2.41179	4056.84	67.2198	6412.86	106.258
2.48588	4420.89	73.2521	6988.35	115.794
2.56226	4817.62	79.8256	7615.48	126.185
2.64098	5249.95	86.9891	8298.88	137.508
2.72211	5721.07	94.7954	9043.61	149.848
2.80574	6234.48	103.302	9855.18	163.296
2.89194	6793.95	112.572	10739.6	177.949
2.98079	7403.63	122.675	11703.3	193.918
3.07237	8068.03	133.683	12753.6	211.321
3.16676	8792.04	145.68	13898.1	230.284
3.26405	9581.03	158.753	15145.3	250.95
3.36433	10440.8	172.999	16504.4	273.47
3.46769	11377.8	188.524	17985.5	298.011
3.57422	12398.8	205.442	19599.5	324.754
3.68403	13511.5	223.878	21358.3	353.897
3.79721	14724	243.969	23275	385.655
3.91387	16045.3	265.862	25363.6	420.263
4.03412	17485.2	289.721	27639.8	457.977
4.15805	19054.3	315.72	30120.1	499.076
4.2858	20764.2	344.052	32823.1	543.862
4.41747	22627.5	374.927	35768.6	592.668
4.55319	24658.1	408.573	38978.4	645.853
4.69307	26870.9	445.238	42476.3	703.811
4.83725	29282.3	485.193	46288.1	766.971
4.98586	31910	528.733	50441.9	835.798
5.13904	34773.6	576.181	54968.5	910.802
5.29693	37894.1	627.887	59901.3	992.536
5.45966	41294.7	684.233	65276.8	1081.61
5.62739	45000.5	745.636	71134.7	1178.67
5.80028	49038.7	812.548	77518.2	1284.44
5.97848	53439.4	885.465	84474.6	1399.7
6.16215	58235	964.926	92055.3	1525.31
6.35147	63461	1051.52	100316	1662.19
6.5466	69155.9	1145.88	109319	1811.36
6.74773	75361.9	1248.71	119129	1973.9
6.95504	82124.8	1360.77	129819	2151.04
7.16871	89494.6	1482.88	141469	2344.07
7.38895	97525.7	1615.95	154164	2554.43
7.61596	106278	1760.97	167999	2783.66
7.84994	115815	1919	183075	3033.46
8.09111	126208	2091.2	199504	3305.68
8.33969	137534	2278.87	217407	3602.33
8.5959	149876	2483.37	236917	3925.6
8.85999	163326	2706.22	258178	4277.88
9.13219	177982	2949.08	281346	4661.77
9.41275	193954	3213.73	306594	5080.11
9.70193	211359	3502.12	334107	5536
10	230327	3816.4	364090	6032.79

## Sheet: Figure_7_top_panel
Host boulders		Fractures		0 kyr		10 kyr		50 kyr		100 kyr
x	y	x	y	x	y	x	y	x	y	x	y
0.53094	0.9238	0.4255	0.99813	0.00131993	0	14.6552	0	15.1097	0	15.1097	0
0.59881	0.8778	0.47005	0.98808	0.000543355	0.0001	13.9468	0.0001	14.6552	0.0001	14.6552	0.0001
0.65818	0.8563	0.49644	0.96827	0.000523709	0.0002	9.53623	0.0002	13.9468	0.0002	13.9468	0.0002
0.71103	0.7914	0.5143	0.95852	0.000466857	0.0003	8.04287	0.0003	13.5236	0.0003	13.9169	0.0003
0.74861	0.7508	0.59431	0.9112	0.000406725	0.0004	7.90766	0.0004	11.802	0.0004	13.5236	0.0004
0.79501	0.7319	0.65441	0.92047	0.000389961	0.0005	7.79721	0.0005	11.649	0.0005	13.0888	0.0005
0.81571	0.694	0.66932	0.89293	0.000367115	0.0006	7.2368	0.0006	11.4489	0.0006	11.802	0.0006
0.89645	0.6246	0.6846	0.84885	0.000340001	0.0007	6.87211	0.0007	11.3906	0.0007	11.6722	0.0007
1.00223	0.5475	0.71841	0.83184	0.000336409	0.0008	5.93133	0.0008	10.5745	0.0008	11.649	0.0008
1.11095	0.4928	0.73475	0.82346	0.000329533	0.0009	5.92735	0.0009	10.5726	0.0009	11.4489	0.0009
1.2209	0.4318	0.74909	0.79882	0.000328487	0.001	5.89197	0.001	10.5129	0.001	11.3906	0.001
1.3303	0.3991	0.77111	0.76712	0.000318305	0.0011	5.85892	0.0011	10.2723	0.0011	10.8203	0.0011
1.4617	0.32264	0.79379	0.72925	0.000302379	0.0012	5.70543	0.0012	10.1871	0.0012	10.6867	0.0012
1.5925	0.27514	0.81185	0.7219	0.000278125	0.0013	5.18595	0.0013	9.61567	0.0013	10.6659	0.0013
1.7498	0.22846	0.83574	0.67935	0.00027535	0.0014	5.13376	0.0014	9.53623	0.0014	10.5745	0.0014
1.8901	0.1948	0.8603	0.65903	0.000264899	0.0015	4.85571	0.0015	9.53223	0.0015	10.5726	0.0015
2.0241	0.16606	0.88275	0.63287	0.000263298	0.0016	4.7864	0.0016	9.43325	0.0016	10.5129	0.0016
2.1677	0.14541	0.90578	0.60775	0.000257274	0.0017	4.74389	0.0017	9.06112	0.0017	10.4793	0.0017
2.4232	0.12079	0.95666	0.58957	0.000253904	0.0018	4.63354	0.0018	8.98588	0.0018	10.2723	0.0018
2.5948	0.10024	0.98471	0.58957	0.00025179	0.0019	4.61561	0.0019	8.26241	0.0019	10.1871	0.0019
2.7549	0.08317	0.99435	0.55482	0.000247518	0.002	4.54826	0.002	8.20684	0.002	10.1525	0.002
3.0012	0.06905	1.02706	0.48149	0.000247408	0.0021	4.52854	0.0021	8.04287	0.0021	9.92948	0.0021
3.2695	0.05732	1.0573	0.44855	0.000244197	0.0022	4.47951	0.0022	7.91106	0.0022	9.61567	0.0022
3.5923	0.04511	1.09189	0.43074	0.000243443	0.0023	4.47556	0.0023	7.90766	0.0023	9.53796	0.0023
3.9137	0.03847	1.17569	0.40948	0.000236619	0.0024	4.44389	0.0024	7.88387	0.0024	9.53623	0.0024
4.2996	0.02869	1.19875	0.37382	0.000235242	0.0025	4.3698	0.0025	7.8028	0.0025	9.53223	0.0025
4.6032	0.021384	1.2301	0.34824	0.000222916	0.0026	4.36686	0.0026	7.79721	0.0026	9.47319	0.0026
5.4178	0.016853	1.23023	0.32771	0.000221381	0.0027	4.20174	0.0027	7.71128	0.0027	9.43325	0.0027
5.8016	0.013986	1.32461	0.31791	0.00022088	0.0028	4.11946	0.0028	7.62292	0.0028	9.22813	0.0028
6.2126	0.011607	1.35057	0.29317	0.000220569	0.0029	4.1183	0.0029	7.29227	0.0029	9.06112	0.0029
7.1243	0.008211	1.37704	0.27036	0.000219168	0.003	3.95813	0.003	7.27689	0.003	8.98588	0.003
7.3695	0.006116	1.413	0.25702	0.000215031	0.0031	3.94071	0.0031	7.26159	0.0031	8.32825	0.0031
8.097	0.004813	1.44996	0.23943	0.000214875	0.0032	3.92275	0.0032	7.24072	0.0032	8.27775	0.0032
8.4506	0.004212	1.51198	0.2208	0.000210133	0.0033	3.89154	0.0033	7.23868	0.0033	8.26241	0.0033
9.3673	0.0037915	1.62812	0.20362	0.000205029	0.0034	3.86994	0.0034	7.2368	0.0034	8.20684	0.0034
9.6908	0.0029797	1.65471	0.18778	0.000202883	0.0035	3.85794	0.0035	7.21356	0.0035	8.04287	0.0035
11.1101	0.0018432	1.65515	0.16132	0.000200765	0.0036	3.84453	0.0036	7.17421	0.0036	7.91106	0.0036
11.89	0.0011082	1.6772	0.12911	0.000195846	0.0037	3.80238	0.0037	7.17208	0.0037	7.90766	0.0037
13.406	0.0009207	1.68215	0.15028	0.000195019	0.0038	3.79809	0.0038	7.0884	0.0038	7.88387	0.0038
14.22	0.0004711	1.83552	0.109797	0.000194454	0.0039	3.74919	0.0039	6.88215	0.0039	7.8028	0.0039
16.155	0.00022276	1.88376	0.095286	0.000192652	0.004	3.71252	0.004	6.87211	0.004	7.79721	0.004
		1.99674	0.073978	0.00019245	0.0041	3.69825	0.0041	6.83804	0.0041	7.71128	0.0041
		2.21394	0.055716	0.000188362	0.0042	3.69064	0.0042	6.77842	0.0042	7.70594	0.0042
		2.47902	0.037539	0.000188245	0.0043	3.65651	0.0043	6.77203	0.0043	7.67317	0.0043
		3.12784	0.018293	0.000187063	0.0044	3.65311	0.0044	6.73401	0.0044	7.62292	0.0044
				0.000183878	0.0045	3.64951	0.0045	6.72062	0.0045	7.31722	0.0045
				0.000183441	0.0046	3.56074	0.0046	6.6537	0.0046	7.3011	0.0046
				0.000182483	0.0047	3.52341	0.0047	6.6178	0.0047	7.29227	0.0047
				0.000181977	0.0048	3.48697	0.0048	6.5886	0.0048	7.28629	0.0048
				0.0001787	0.0049	3.47038	0.0049	6.55818	0.0049	7.27689	0.0049
				0.000176569	0.005	3.46736	0.005	6.55088	0.005	7.26159	0.005
				0.000176537	0.0051	3.44859	0.0051	6.49855	0.0051	7.24072	0.0051
				0.000174732	0.0052	3.42945	0.0052	6.39391	0.0052	7.23868	0.0052
				0.000174671	0.0053	3.40597	0.0053	6.35831	0.0053	7.2368	0.0053
				0.000168739	0.0054	3.39929	0.0054	6.35132	0.0054	7.21356	0.0054
				0.000168171	0.0055	3.36536	0.0055	6.07245	0.0055	7.2062	0.0055
				0.000167228	0.0056	3.34511	0.0056	6.05736	0.0056	7.19237	0.0056
				0.000167084	0.0057	3.33777	0.0057	6.05681	0.0057	7.17421	0.0057
				0.000164542	0.0058	3.31744	0.0058	6.02678	0.0058	7.17208	0.0058
				0.000163868	0.0059	3.30604	0.0059	5.97604	0.0059	7.0884	0.0059
				0.0001612	0.006	3.29786	0.006	5.97028	0.006	6.94877	0.006
				0.000160511	0.0061	3.2174	0.0061	5.95698	0.0061	6.88215	0.0061
				0.000159672	0.0062	3.21495	0.0062	5.95547	0.0062	6.87211	0.0062
				0.000159637	0.0063	3.20862	0.0063	5.93133	0.0063	6.83804	0.0063
				0.000159538	0.0064	3.19618	0.0064	5.92735	0.0064	6.82466	0.0064
				0.000158422	0.0065	3.19184	0.0065	5.89197	0.0065	6.78177	0.0065
				0.000157958	0.0066	3.18571	0.0066	5.85892	0.0066	6.77842	0.0066
				0.000156933	0.0067	3.17921	0.0067	5.77932	0.0067	6.77203	0.0067
				0.000155045	0.0068	3.17437	0.0068	5.7701	0.0068	6.7699	0.0068
				0.000154572	0.0069	3.16616	0.0069	5.70543	0.0069	6.73401	0.0069
				0.000154221	0.007	3.16075	0.007	5.65023	0.007	6.72062	0.007
				0.000150991	0.0071	3.13953	0.0071	5.64447	0.0071	6.68168	0.0071
				0.000150267	0.0072	3.12832	0.0072	5.64088	0.0072	6.6756	0.0072
				0.000149884	0.0073	3.11006	0.0073	5.625	0.0073	6.65613	0.0073
				0.000147475	0.0074	3.08123	0.0074	5.59862	0.0074	6.6537	0.0074
				0.000147349	0.0075	3.04261	0.0075	5.48913	0.0075	6.6178	0.0075
				0.000147199	0.0076	3.00591	0.0076	5.47517	0.0076	6.5886	0.0076
				0.000145498	0.0077	2.96331	0.0077	5.46006	0.0077	6.55818	0.0077
				0.000145285	0.0078	2.93678	0.0078	5.32294	0.0078	6.55088	0.0078
				0.000145217	0.0079	2.93669	0.0079	5.28842	0.0079	6.50677	0.0079
				0.000143636	0.008	2.88845	0.008	5.26042	0.008	6.49855	0.008
				0.000143607	0.0081	2.86609	0.0081	5.19954	0.0081	6.39391	0.0081
				0.000142984	0.0082	2.86264	0.0082	5.18595	0.0082	6.35831	0.0082
				0.000142237	0.0083	2.85681	0.0083	5.16257	0.0083	6.35132	0.0083
				0.000139477	0.0084	2.84929	0.0084	5.13376	0.0084	6.31907	0.0084
				0.000139335	0.0085	2.83503	0.0085	5.13295	0.0085	6.24241	0.0085
				0.000138896	0.0086	2.82944	0.0086	5.00248	0.0086	6.09096	0.0086
				0.000138489	0.0087	2.81834	0.0087	5.00221	0.0087	6.08849	0.0087
				0.000138164	0.0088	2.80807	0.0088	4.98944	0.0088	6.07245	0.0088
				0.000137508	0.0089	2.78999	0.0089	4.98264	0.0089	6.05736	0.0089
				0.000136814	0.009	2.78654	0.009	4.96851	0.009	6.05681	0.009
				0.000136491	0.0091	2.77947	0.0091	4.96443	0.0091	6.02678	0.0091
				0.000136426	0.0092	2.77758	0.0092	4.94758	0.0092	5.97604	0.0092
				0.000135744	0.0093	2.74799	0.0093	4.91496	0.0093	5.9722	0.0093
				0.000135629	0.0094	2.7429	0.0094	4.85571	0.0094	5.97028	0.0094
				0.000135113	0.0095	2.72437	0.0095	4.81521	0.0095	5.96027	0.0095
				0.00013437	0.0096	2.72265	0.0096	4.7864	0.0096	5.95698	0.0096
				0.000134009	0.0097	2.71836	0.0097	4.73693	0.0097	5.95547	0.0097
				0.000132417	0.0098	2.68642	0.0098	4.67686	0.0098	5.94025	0.0098
				0.000131955	0.0099	2.6776	0.0099	4.63361	0.0099	5.93133	0.0099
				0.000131338	0.01	2.67669	0.01	4.61561	0.01	5.92735	0.01
				0.000131006	0.0101	2.66953	0.0101	4.56187	0.0101	5.89197	0.0101
				0.000130022	0.0102	2.66425	0.0102	4.55184	0.0102	5.85892	0.0102
				0.000129325	0.0103	2.66174	0.0103	4.52854	0.0103	5.85028	0.0103
				0.000128291	0.0104	2.65415	0.0104	4.52216	0.0104	5.77932	0.0104
				0.000127448	0.0105	2.59681	0.0105	4.5175	0.0105	5.7701	0.0105
				0.000126069	0.0106	2.58783	0.0106	4.51578	0.0106	5.7167	0.0106
				0.000123908	0.0107	2.58226	0.0107	4.51466	0.0107	5.70543	0.0107
				0.000123155	0.0108	2.57812	0.0108	4.502	0.0108	5.6688	0.0108
				0.000122588	0.0109	2.56543	0.0109	4.49349	0.0109	5.65023	0.0109
				0.000122396	0.011	2.56432	0.011	4.48113	0.011	5.64447	0.011
				0.000122049	0.0111	2.56085	0.0111	4.47951	0.0111	5.64088	0.0111
				0.000121482	0.0112	2.53439	0.0112	4.47576	0.0112	5.63179	0.0112
				0.0001211	0.0113	2.52878	0.0113	4.47556	0.0113	5.625	0.0113
				0.00012097	0.0114	2.52719	0.0114	4.46513	0.0114	5.62295	0.0114
				0.000120766	0.0115	2.52632	0.0115	4.46503	0.0115	5.59862	0.0115
				0.000120744	0.0116	2.52243	0.0116	4.4632	0.0116	5.56443	0.0116
				0.000120431	0.0117	2.51825	0.0117	4.4477	0.0117	5.55111	0.0117
				0.000120413	0.0118	2.51052	0.0118	4.4439	0.0118	5.54804	0.0118
				0.000119957	0.0119	2.50359	0.0119	4.44335	0.0119	5.53254	0.0119
				0.000119917	0.012	2.49466	0.012	4.43433	0.012	5.48913	0.012
				0.000119504	0.0121	2.49461	0.0121	4.43048	0.0121	5.47517	0.0121
				0.000119387	0.0122	2.49019	0.0122	4.42562	0.0122	5.46006	0.0122
				0.00011892	0.0123	2.48081	0.0123	4.4241	0.0123	5.32294	0.0123
				0.000118698	0.0124	2.47731	0.0124	4.42258	0.0124	5.3012	0.0124
				0.000118389	0.0125	2.4709	0.0125	4.42217	0.0125	5.28842	0.0125
				0.000118288	0.0126	2.44914	0.0126	4.42147	0.0126	5.26042	0.0126
				0.000117962	0.0127	2.44317	0.0127	4.4166	0.0127	5.19954	0.0127
				0.000116819	0.0128	2.43662	0.0128	4.40668	0.0128	5.18595	0.0128
				0.0001166	0.0129	2.43597	0.0129	4.39736	0.0129	5.16257	0.0129
				0.00011614	0.013	2.42632	0.013	4.39695	0.013	5.13376	0.013
				0.000115732	0.0131	2.41961	0.0131	4.39553	0.0131	5.13295	0.0131
				0.000115567	0.0132	2.41946	0.0132	4.38915	0.0132	5.08647	0.0132
				0.000115243	0.0133	2.41929	0.0133	4.37112	0.0133	5.0389	0.0133
				0.000115113	0.0134	2.41327	0.0134	4.3698	0.0134	5.03265	0.0134
				0.000114915	0.0135	2.40808	0.0135	4.36686	0.0135	5.01961	0.0135
				0.000114156	0.0136	2.4066	0.0136	4.36393	0.0136	5.00248	0.0136
				0.000113545	0.0137	2.40316	0.0137	4.34498	0.0137	5.00221	0.0137
				0.00011352	0.0138	2.39931	0.0138	4.33354	0.0138	4.98944	0.0138
				0.000113072	0.0139	2.39187	0.0139	4.32077	0.0139	4.98264	0.0139
				0.000112945	0.014	2.38565	0.014	4.26406	0.014	4.96851	0.014
				0.000112921	0.0141	2.38426	0.0141	4.25415	0.0141	4.96443	0.0141
				0.000112808	0.0142	2.38401	0.0142	4.215	0.0142	4.94758	0.0142
				0.000112495	0.0143	2.3824	0.0143	4.20676	0.0143	4.94105	0.0143
				0.000111958	0.0144	2.37589	0.0144	4.20174	0.0144	4.91496	0.0144
				0.000111729	0.0145	2.36838	0.0145	4.19505	0.0145	4.91279	0.0145
				0.000111274	0.0146	2.36627	0.0146	4.19389	0.0146	4.85571	0.0146
				0.000111248	0.0147	2.35622	0.0147	4.17792	0.0147	4.81521	0.0147
				0.000110386	0.0148	2.35142	0.0148	4.17625	0.0148	4.7864	0.0148
				0.000109452	0.0149	2.35074	0.0149	4.17534	0.0149	4.73693	0.0149
				0.000109355	0.015	2.34709	0.015	4.17174	0.015	4.69806	0.015
				0.000109174	0.0151	2.3465	0.0151	4.16942	0.0151	4.67686	0.0151
				0.000109062	0.0152	2.34247	0.0152	4.16388	0.0152	4.61562	0.0152
				0.000108611	0.0153	2.33252	0.0153	4.16324	0.0153	4.56187	0.0153
				0.000108364	0.0154	2.32482	0.0154	4.16131	0.0154	4.55184	0.0154
				0.000108257	0.0155	2.32337	0.0155	4.16002	0.0155	4.55062	0.0155
				0.000108029	0.0156	2.32124	0.0156	4.14766	0.0156	4.54404	0.0156
				0.000107908	0.0157	2.31637	0.0157	4.14418	0.0157	4.53442	0.0157
				0.000107891	0.0158	2.31459	0.0158	4.142	0.0158	4.53036	0.0158
				0.000107841	0.0159	2.31241	0.0159	4.13208	0.0159	4.52854	0.0159
				0.00010772	0.016	2.3093	0.016	4.12796	0.016	4.52216	0.016
				0.000107396	0.0161	2.30003	0.0161	4.12268	0.0161	4.5178	0.0161
				0.000107283	0.0162	2.28686	0.0162	4.11946	0.0162	4.5178	0.0162
				0.000107112	0.0163	2.28509	0.0163	4.11908	0.0163	4.5175	0.0163
				0.000107099	0.0164	2.27802	0.0164	4.1183	0.0164	4.51578	0.0164
				0.000106751	0.0165	2.27256	0.0165	4.11611	0.0165	4.51466	0.0165
				0.00010611	0.0166	2.23848	0.0166	4.11328	0.0166	4.502	0.0166
				0.000105857	0.0167	2.23198	0.0167	4.1098	0.0167	4.49602	0.0167
				0.000105852	0.0168	2.22678	0.0168	4.10736	0.0168	4.49349	0.0168
				0.000105596	0.0169	2.22345	0.0169	4.10517	0.0169	4.49207	0.0169
				0.000105587	0.017	2.22158	0.017	4.09564	0.017	4.48113	0.017
				0.000105476	0.0171	2.21663	0.0171	4.09216	0.0171	4.47951	0.0171
				0.000105277	0.0172	2.21374	0.0172	4.08083	0.0172	4.47576	0.0172
				0.00010443	0.0173	2.20282	0.0173	4.08058	0.0173	4.47556	0.0173
				0.000104347	0.0174	2.19134	0.0174	4.0744	0.0174	4.46513	0.0174
				0.000103744	0.0175	2.18535	0.0175	4.07427	0.0175	4.46503	0.0175
				0.000103654	0.0176	2.17797	0.0176	4.07375	0.0176	4.4632	0.0176
				0.000102104	0.0177	2.17674	0.0177	4.07066	0.0177	4.45854	0.0177
				0.000101871	0.0178	2.17452	0.0178	4.06075	0.0178	4.4477	0.0178
				0.000101846	0.0179	2.17158	0.0179	4.06062	0.0179	4.44527	0.0179
				0.000101432	0.018	2.16791	0.018	4.04903	0.018	4.44335	0.018
				0.000101323	0.0181	2.16426	0.0181	4.0489	0.0181	4.43818	0.0181
				0.000100493	0.0182	2.16183	0.0182	4.04285	0.0182	4.43433	0.0182
				9.95302e-05	0.0183	2.15364	0.0183	4.03976	0.0183	4.43048	0.0183
				9.9363e-05	0.0184	2.14875	0.0184	4.03435	0.0184	4.42562	0.0184
				9.93528e-05	0.0185	2.13924	0.0185	4.02843	0.0185	4.4241	0.0185
				9.91734e-05	0.0186	2.13871	0.0186	4.02765	0.0186	4.42258	0.0186
				9.89335e-05	0.0187	2.13539	0.0187	4.02598	0.0187	4.42217	0.0187
				9.87573e-05	0.0188	2.1241	0.0188	4.01568	0.0188	4.42147	0.0188
				9.85401e-05	0.0189	2.11802	0.0189	4.00937	0.0189	4.4166	0.0189
				9.83485e-05	0.019	2.11468	0.019	3.99714	0.019	4.4084	0.019
				9.83279e-05	0.0191	2.10739	0.0191	3.97988	0.0191	4.40678	0.0191
				9.82134e-05	0.0192	2.10623	0.0192	3.97975	0.0192	4.40668	0.0192
				9.80306e-05	0.0193	2.09947	0.0193	3.97628	0.0193	4.39958	0.0193
				9.74415e-05	0.0194	2.09065	0.0194	3.97254	0.0194	4.39736	0.0194
				9.73433e-05	0.0195	2.09046	0.0195	3.95864	0.0195	4.39695	0.0195
				9.73357e-05	0.0196	2.08973	0.0196	3.95813	0.0196	4.39553	0.0196
				9.71043e-05	0.0197	2.08375	0.0197	3.93868	0.0197	4.38915	0.0197
				9.64754e-05	0.0198	2.08294	0.0198	3.89354	0.0198	4.37112	0.0198
				9.61658e-05	0.0199	2.08251	0.0199	3.87584	0.0199	4.3698	0.0199
				9.54709e-05	0.02	2.07883	0.02	3.87477	0.02	4.36686	0.02
				9.54045e-05	0.0201	2.07724	0.0201	3.85922	0.0201	4.36393	0.0201
				9.53686e-05	0.0202	2.07532	0.0202	3.85911	0.0202	4.35177	0.0202
				9.5124e-05	0.0203	2.07513	0.0203	3.85794	0.0203	4.34498	0.0203
				9.49759e-05	0.0204	2.07452	0.0204	3.85718	0.0204	4.34255	0.0204
				9.48039e-05	0.0205	2.07249	0.0205	3.84453	0.0205	4.33354	0.0205
				9.45668e-05	0.0206	2.0688	0.0206	3.83917	0.0206	4.32077	0.0206
				9.45543e-05	0.0207	2.06648	0.0207	3.82984	0.0207	4.26406	0.0207
				9.44996e-05	0.0208	2.05726	0.0208	3.81182	0.0208	4.25569	0.0208
				9.42674e-05	0.0209	2.04221	0.0209	3.80238	0.0209	4.25415	0.0209
				9.41576e-05	0.021	2.03453	0.021	3.7982	0.021	4.24256	0.021
				9.36858e-05	0.0211	2.02219	0.0211	3.7982	0.0211	4.22196	0.0211
				9.36428e-05	0.0212	2.01492	0.0212	3.7981	0.0212	4.21938	0.0212
				9.3633e-05	0.0213	2.01465	0.0213	3.78994	0.0213	4.215	0.0213
				9.34871e-05	0.0214	2.01317	0.0214	3.77793	0.0214	4.20676	0.0214
				9.32702e-05	0.0215	2.00203	0.0215	3.77665	0.0215	4.20174	0.0215
				9.32482e-05	0.0216	1.99285	0.0216	3.77579	0.0216	4.19505	0.0216
				9.30145e-05	0.0217	1.99215	0.0217	3.77086	0.0217	4.19389	0.0217
				9.29018e-05	0.0218	1.99021	0.0218	3.76582	0.0218	4.18191	0.0218
				9.28275e-05	0.0219	1.9897	0.0219	3.76303	0.0219	4.17792	0.0219
				9.27203e-05	0.022	1.9897	0.022	3.76077	0.022	4.17625	0.022
				9.2374e-05	0.0221	1.98927	0.0221	3.74973	0.0221	4.1756	0.0221
				9.22841e-05	0.0222	1.98553	0.0222	3.74919	0.0222	4.17534	0.0222
				9.20219e-05	0.0223	1.98516	0.0223	3.74297	0.0223	4.17174	0.0223
				9.17788e-05	0.0224	1.98507	0.0224	3.73418	0.0224	4.16942	0.0224
				9.17695e-05	0.0225	1.98053	0.0225	3.733	0.0225	4.16388	0.0225
				9.1558e-05	0.0226	1.98015	0.0226	3.72828	0.0226	4.16324	0.0226
				9.14411e-05	0.0227	1.98001	0.0227	3.71949	0.0227	4.16131	0.0227
				9.1425e-05	0.0228	1.96687	0.0228	3.71305	0.0228	4.16002	0.0228
				9.1403e-05	0.0229	1.96364	0.0229	3.71252	0.0229	4.1523	0.0229
				9.13015e-05	0.023	1.96209	0.023	3.70844	0.023	4.15139	0.023
				9.10905e-05	0.0231	1.95911	0.0231	3.69825	0.0231	4.14792	0.0231
				9.08936e-05	0.0232	1.95722	0.0232	3.69118	0.0232	4.14766	0.0232
				9.08337e-05	0.0233	1.95618	0.0233	3.69064	0.0233	4.14418	0.0233
				9.04259e-05	0.0234	1.95592	0.0234	3.69	0.0234	4.142	0.0234
				9.01041e-05	0.0235	1.95362	0.0235	3.68849	0.0235	4.13697	0.0235
				8.98715e-05	0.0236	1.94465	0.0236	3.68689	0.0236	4.13208	0.0236
				8.97993e-05	0.0237	1.93785	0.0237	3.68571	0.0237	4.12899	0.0237
				8.97218e-05	0.0238	1.93575	0.0238	3.68238	0.0238	4.12796	0.0238
				8.94494e-05	0.0239	1.92542	0.0239	3.67852	0.0239	4.12268	0.0239
				8.94455e-05	0.024	1.92515	0.024	3.67691	0.024	4.11946	0.024
				8.94372e-05	0.0241	1.9244	0.0241	3.65418	0.0241	4.11908	0.0241
				8.9182e-05	0.0242	1.92077	0.0242	3.65311	0.0242	4.1183	0.0242
				8.87449e-05	0.0243	1.91916	0.0243	3.64689	0.0243	4.11727	0.0243
				8.86222e-05	0.0244	1.91735	0.0244	3.6204	0.0244	4.11611	0.0244
				8.86104e-05	0.0245	1.91492	0.0245	3.59068	0.0245	4.1156	0.0245
				8.85498e-05	0.0246	1.91018	0.0246	3.57496	0.0246	4.11328	0.0246
				8.83849e-05	0.0247	1.90995	0.0247	3.56968	0.0247	4.11058	0.0247
				8.7997e-05	0.0248	1.90916	0.0248	3.56645	0.0248	4.1098	0.0248
				8.79441e-05	0.0249	1.90339	0.0249	3.56074	0.0249	4.10903	0.0249
				8.77192e-05	0.025	1.90038	0.025	3.55062	0.025	4.10736	0.025
				8.77164e-05	0.0251	1.90032	0.0251	3.53371	0.0251	4.10517	0.0251
				8.76686e-05	0.0252	1.8993	0.0252	3.53145	0.0252	4.09564	0.0252
				8.7545e-05	0.0253	1.87816	0.0253	3.52908	0.0253	4.09216	0.0253
				8.74872e-05	0.0254	1.87816	0.0254	3.52563	0.0254	4.08083	0.0254
				8.71601e-05	0.0255	1.87278	0.0255	3.52455	0.0255	4.08058	0.0255
				8.70357e-05	0.0256	1.86907	0.0256	3.52412	0.0256	4.0744	0.0256
				8.69384e-05	0.0257	1.8688	0.0257	3.52343	0.0257	4.07427	0.0257
				8.64533e-05	0.0258	1.86871	0.0258	3.51098	0.0258	4.07375	0.0258
				8.60799e-05	0.0259	1.86571	0.0259	3.50603	0.0259	4.07066	0.0259
				8.60439e-05	0.026	1.86305	0.026	3.50032	0.026	4.06126	0.026
				8.58654e-05	0.0261	1.86084	0.0261	3.48965	0.0261	4.06075	0.0261
				8.57343e-05	0.0262	1.86052	0.0262	3.48438	0.0262	4.06062	0.0262
				8.56268e-05	0.0263	1.85466	0.0263	3.48212	0.0263	4.05238	0.0263
				8.56023e-05	0.0264	1.85007	0.0264	3.48212	0.0264	4.04903	0.0264
				8.55297e-05	0.0265	1.84858	0.0265	3.4819	0.0265	4.0489	0.0265
				8.54524e-05	0.0266	1.84272	0.0266	3.47662	0.0266	4.04285	0.0266
				8.53064e-05	0.0267	1.83987	0.0267	3.47404	0.0267	4.03976	0.0267
				8.4978e-05	0.0268	1.83275	0.0268	3.47242	0.0268	4.03435	0.0268
				8.47157e-05	0.0269	1.83168	0.0269	3.47062	0.0269	4.03435	0.0269
				8.42148e-05	0.027	1.82976	0.027	3.46736	0.027	4.02894	0.027
				8.41309e-05	0.0271	1.82925	0.0271	3.46628	0.0271	4.02843	0.0271
				8.38922e-05	0.0272	1.82835	0.0272	3.45734	0.0272	4.02765	0.0272
				8.366e-05	0.0273	1.82765	0.0273	3.44948	0.0273	4.02598	0.0273
				8.33656e-05	0.0274	1.82711	0.0274	3.44863	0.0274	4.01568	0.0274
				8.30772e-05	0.0275	1.82671	0.0275	3.44086	0.0275	4.00937	0.0275
				8.30277e-05	0.0276	1.82669	0.0276	3.43903	0.0276	4.00937	0.0276
				8.2831e-05	0.0277	1.82593	0.0277	3.42945	0.0277	3.99714	0.0277
				8.26737e-05	0.0278	1.82395	0.0278	3.41878	0.0278	3.97988	0.0278
				8.26256e-05	0.0279	1.82058	0.0279	3.41307	0.0279	3.97975	0.0279
				8.23687e-05	0.028	1.82041	0.028	3.40601	0.028	3.97628	0.028
				8.23281e-05	0.0281	1.81801	0.0281	3.39993	0.0281	3.97254	0.0281
				8.18185e-05	0.0282	1.81567	0.0282	3.39929	0.0282	3.96469	0.0282
				8.10815e-05	0.0283	1.8152	0.0283	3.39896	0.0283	3.95864	0.0283
				8.06693e-05	0.0284	1.81388	0.0284	3.39315	0.0284	3.95813	0.0284
				8.06542e-05	0.0285	1.81221	0.0285	3.39272	0.0285	3.93868	0.0285
				8.05338e-05	0.0286	1.81108	0.0286	3.38916	0.0286	3.89354	0.0286
				8.0317e-05	0.0287	1.80965	0.0287	3.38539	0.0287	3.87584	0.0287
				8.00448e-05	0.0288	1.80747	0.0288	3.37936	0.0288	3.87477	0.0288
				8.0006e-05	0.0289	1.80431	0.0289	3.37688	0.0289	3.85922	0.0289
				7.98157e-05	0.029	1.79629	0.029	3.36536	0.029	3.85911	0.029
				7.95997e-05	0.0291	1.79572	0.0291	3.36407	0.0291	3.85794	0.0291
				7.9443e-05	0.0292	1.79479	0.0292	3.36105	0.0292	3.85718	0.0292
				7.9367e-05	0.0293	1.79086	0.0293	3.35491	0.0293	3.84453	0.0293
				7.91698e-05	0.0294	1.79043	0.0294	3.35297	0.0294	3.84346	0.0294
				7.91274e-05	0.0295	1.7814	0.0295	3.34726	0.0295	3.83917	0.0295
				7.89957e-05	0.0296	1.78117	0.0296	3.34511	0.0296	3.82984	0.0296
				7.88443e-05	0.0297	1.78011	0.0297	3.3408	0.0297	3.82748	0.0297
				7.87574e-05	0.0298	1.77903	0.0298	3.33778	0.0298	3.81182	0.0298
				7.87449e-05	0.0299	1.774	0.0299	3.33326	0.0299	3.80238	0.0299
				7.87286e-05	0.03	1.77255	0.03	3.3226	0.03	3.7982	0.03
				7.87145e-05	0.0301	1.76464	0.0301	3.317	0.0301	3.7982	0.0301
				7.86601e-05	0.0302	1.76445	0.0302	3.30605	0.0302	3.79112	0.0302
				7.86599e-05	0.0303	1.76326	0.0303	3.29718	0.0303	3.78994	0.0303
				7.86526e-05	0.0304	1.75681	0.0304	3.29115	0.0304	3.77793	0.0304
				7.86145e-05	0.0305	1.75513	0.0305	3.24211	0.0305	3.77665	0.0305
				7.84218e-05	0.0306	1.75348	0.0306	3.23342	0.0306	3.77579	0.0306
				7.84158e-05	0.0307	1.75185	0.0307	3.2276	0.0307	3.77086	0.0307
				7.83461e-05	0.0308	1.7424	0.0308	3.2174	0.0308	3.76775	0.0308
				7.80512e-05	0.0309	1.74233	0.0309	3.21588	0.0309	3.76582	0.0309
				7.80143e-05	0.031	1.73781	0.031	3.2105	0.031	3.76303	0.031
				7.79888e-05	0.0311	1.73678	0.0311	3.21006	0.0311	3.76077	0.0311
				7.77446e-05	0.0312	1.73405	0.0312	3.20862	0.0312	3.75831	0.0312
				7.75188e-05	0.0313	1.73394	0.0313	3.20343	0.0313	3.74973	0.0313
				7.75155e-05	0.0314	1.73011	0.0314	3.20102	0.0314	3.74919	0.0314
				7.74798e-05	0.0315	1.72277	0.0315	3.19842	0.0315	3.74619	0.0315
				7.72673e-05	0.0316	1.7223	0.0316	3.19618	0.0316	3.74297	0.0316
				7.71224e-05	0.0317	1.71763	0.0317	3.19358	0.0317	3.73418	0.0317
				7.70191e-05	0.0318	1.71469	0.0318	3.19185	0.0318	3.733	0.0318
				7.6928e-05	0.0319	1.71202	0.0319	3.18982	0.0319	3.72828	0.0319
				7.69015e-05	0.032	1.71054	0.032	3.18642	0.032	3.7271	0.032
				7.67011e-05	0.0321	1.70912	0.0321	3.1858	0.0321	3.71949	0.0321
				7.66927e-05	0.0322	1.70755	0.0322	3.18571	0.0322	3.71305	0.0322
				7.66888e-05	0.0323	1.70319	0.0323	3.1841	0.0323	3.71252	0.0323
				7.65921e-05	0.0324	1.69952	0.0324	3.18329	0.0324	3.70844	0.0324
				7.65132e-05	0.0325	1.69742	0.0325	3.18168	0.0325	3.69825	0.0325
				7.61538e-05	0.0326	1.69368	0.0326	3.17921	0.0326	3.69128	0.0326
				7.59969e-05	0.0327	1.69348	0.0327	3.17675	0.0327	3.69118	0.0327
				7.5829e-05	0.0328	1.69289	0.0328	3.16617	0.0328	3.69064	0.0328
				7.57972e-05	0.0329	1.69128	0.0329	3.16154	0.0329	3.69	0.0329
				7.57433e-05	0.033	1.69044	0.033	3.16075	0.033	3.68849	0.033
				7.57106e-05	0.0331	1.68608	0.0331	3.15921	0.0331	3.68689	0.0331
				7.57086e-05	0.0332	1.67207	0.0332	3.15813	0.0332	3.68571	0.0332
				7.55863e-05	0.0333	1.66976	0.0333	3.15769	0.0333	3.68238	0.0333
				7.54458e-05	0.0334	1.66705	0.0334	3.15616	0.0334	3.67852	0.0334
				7.5347e-05	0.0335	1.66596	0.0335	3.14936	0.0335	3.67777	0.0335
				7.52786e-05	0.0336	1.66561	0.0336	3.14506	0.0336	3.67691	0.0336
				7.52353e-05	0.0337	1.66161	0.0337	3.13924	0.0337	3.65922	0.0337
				7.52257e-05	0.0338	1.66089	0.0338	3.13665	0.0338	3.65418	0.0338
				7.51936e-05	0.0339	1.66025	0.0339	3.13656	0.0339	3.65364	0.0339
				7.47381e-05	0.034	1.65821	0.034	3.13647	0.034	3.65311	0.034
				7.47298e-05	0.0341	1.65417	0.0341	3.13083	0.0341	3.64689	0.0341
				7.47245e-05	0.0342	1.65218	0.0342	3.12832	0.0342	3.6204	0.0342
				7.46406e-05	0.0343	1.65149	0.0343	3.11436	0.0343	3.61922	0.0343
				7.44823e-05	0.0344	1.64929	0.0344	3.11006	0.0344	3.61643	0.0344
				7.44245e-05	0.0345	1.64567	0.0345	3.10979	0.0345	3.59068	0.0345
				7.44224e-05	0.0346	1.64152	0.0346	3.10773	0.0346	3.57916	0.0346
				7.43218e-05	0.0347	1.63444	0.0347	3.1037	0.0347	3.57496	0.0347
				7.42314e-05	0.0348	1.6328	0.0348	3.09851	0.0348	3.56968	0.0348
				7.38901e-05	0.0349	1.63198	0.0349	3.09448	0.0349	3.56645	0.0349
				7.37769e-05	0.035	1.62819	0.035	3.08795	0.035	3.56548	0.035
				7.36734e-05	0.0351	1.62111	0.0351	3.08571	0.0351	3.56074	0.0351
				7.3501e-05	0.0352	1.62084	0.0352	3.08535	0.0352	3.55062	0.0352
				7.34049e-05	0.0353	1.62032	0.0353	3.08383	0.0353	3.54803	0.0353
				7.31247e-05	0.0354	1.61559	0.0354	3.08123	0.0354	3.53489	0.0354
				7.31023e-05	0.0355	1.60106	0.0355	3.07765	0.0355	3.53371	0.0355
				7.3033e-05	0.0356	1.59637	0.0356	3.07479	0.0356	3.53145	0.0356
				7.28344e-05	0.0357	1.59556	0.0357	3.05903	0.0357	3.52908	0.0357
				7.27577e-05	0.0358	1.58688	0.0358	3.05805	0.0358	3.52563	0.0358
				7.2536e-05	0.0359	1.58333	0.0359	3.05599	0.0359	3.52455	0.0359
				7.22373e-05	0.036	1.58172	0.036	3.04262	0.036	3.52412	0.036
				7.21097e-05	0.0361	1.58143	0.0361	3.03952	0.0361	3.51098	0.0361
				7.20248e-05	0.0362	1.57504	0.0362	3.03289	0.0362	3.50818	0.0362
				7.20186e-05	0.0363	1.57343	0.0363	3.02179	0.0363	3.50603	0.0363
				7.18047e-05	0.0364	1.5719	0.0364	3.014	0.0364	3.50473	0.0364
				7.17265e-05	0.0365	1.57165	0.0365	3.01141	0.0365	3.50032	0.0365
				7.16766e-05	0.0366	1.56356	0.0366	2.9832	0.0366	3.49041	0.0366
				7.1625e-05	0.0367	1.56308	0.0367	2.97079	0.0367	3.48965	0.0367
				7.15327e-05	0.0368	1.55505	0.0368	2.96775	0.0368	3.48524	0.0368
				7.15202e-05	0.0369	1.55289	0.0369	2.96331	0.0369	3.48438	0.0369
				7.10952e-05	0.037	1.55283	0.037	2.96315	0.037	3.48212	0.037
				7.107e-05	0.0371	1.54829	0.0371	2.95896	0.0371	3.48212	0.0371
				7.09737e-05	0.0372	1.54582	0.0372	2.9546	0.0372	3.4819	0.0372
				7.09596e-05	0.0373	1.54202	0.0373	2.94959	0.0373	3.47662	0.0373
				7.07639e-05	0.0374	1.53848	0.0374	2.9491	0.0374	3.47404	0.0374
				7.06781e-05	0.0375	1.53432	0.0375	2.93669	0.0375	3.47371	0.0375
				7.06401e-05	0.0376	1.5342	0.0376	2.93537	0.0376	3.47242	0.0376
				7.05987e-05	0.0377	1.53349	0.0377	2.93447	0.0377	3.47016	0.0377
				7.056e-05	0.0378	1.53248	0.0378	2.93315	0.0378	3.46941	0.0378
				7.04051e-05	0.0379	1.53025	0.0379	2.93044	0.0379	3.46736	0.0379
				7.03497e-05	0.038	1.52965	0.038	2.92683	0.038	3.46704	0.038
				7.03124e-05	0.0381	1.52894	0.0381	2.92674	0.0381	3.46628	0.0381
				7.02324e-05	0.0382	1.5267	0.0382	2.92625	0.0382	3.45734	0.0382
				7.02172e-05	0.0383	1.5254	0.0383	2.92272	0.0383	3.45271	0.0383
				6.99271e-05	0.0384	1.52387	0.0384	2.91803	0.0384	3.45153	0.0384
				6.99139e-05	0.0385	1.52346	0.0385	2.91705	0.0385	3.44948	0.0385
				6.98579e-05	0.0386	1.52197	0.0386	2.91565	0.0386	3.44894	0.0386
				6.97918e-05	0.0387	1.52197	0.0387	2.91294	0.0387	3.44862	0.0387
				6.97694e-05	0.0388	1.52063	0.0388	2.91113	0.0388	3.44086	0.0388
				6.95972e-05	0.0389	1.51992	0.0389	2.90957	0.0389	3.43903	0.0389
				6.94318e-05	0.039	1.519	0.039	2.90957	0.039	3.42945	0.039
				6.94115e-05	0.0391	1.5168	0.0391	2.90612	0.0391	3.42837	0.0391
				6.93824e-05	0.0392	1.51612	0.0392	2.9034	0.0392	3.41878	0.0392
				6.93584e-05	0.0393	1.51607	0.0393	2.90299	0.0393	3.41771	0.0393
				6.91783e-05	0.0394	1.51495	0.0394	2.90168	0.0394	3.41684	0.0394
				6.91219e-05	0.0395	1.51485	0.0395	2.90028	0.0395	3.41404	0.0395
				6.90965e-05	0.0396	1.51468	0.0396	2.89995	0.0396	3.41307	0.0396
				6.90963e-05	0.0397	1.51274	0.0397	2.89897	0.0397	3.41221	0.0397
				6.90626e-05	0.0398	1.51051	0.0398	2.88993	0.0398	3.39993	0.0398
				6.9007e-05	0.0399	1.51045	0.0399	2.88845	0.0399	3.39929	0.0399
				6.89575e-05	0.04	1.50766	0.04	2.87875	0.04	3.39896	0.04
				6.89302e-05	0.0401	1.50726	0.0401	2.87719	0.0401	3.39616	0.0401
				6.87629e-05	0.0402	1.50654	0.0402	2.86609	0.0402	3.39315	0.0402
				6.8639e-05	0.0403	1.50493	0.0403	2.86576	0.0403	3.39272	0.0403
				6.86274e-05	0.0404	1.50456	0.0404	2.86264	0.0404	3.39024	0.0404
				6.86236e-05	0.0405	1.50118	0.0405	2.85935	0.0405	3.38916	0.0405
				6.8473e-05	0.0406	1.50027	0.0406	2.85837	0.0406	3.38539	0.0406
				6.83223e-05	0.0407	1.50026	0.0407	2.85681	0.0407	3.37936	0.0407
				6.82862e-05	0.0408	1.49814	0.0408	2.84949	0.0408	3.37688	0.0408
				6.82426e-05	0.0409	1.49793	0.0409	2.84941	0.0409	3.37602	0.0409
				6.80631e-05	0.041	1.49713	0.041	2.84933	0.041	3.36891	0.041
				6.80444e-05	0.0411	1.49673	0.0411	2.84929	0.0411	3.36536	0.0411
				6.79268e-05	0.0412	1.49411	0.0412	2.84809	0.0412	3.36407	0.0412
				6.78976e-05	0.0413	1.49399	0.0413	2.84694	0.0413	3.36105	0.0413
				6.78953e-05	0.0414	1.49208	0.0414	2.8467	0.0414	3.35491	0.0414
				6.78902e-05	0.0415	1.49085	0.0415	2.8467	0.0415	3.35297	0.0415
				6.77039e-05	0.0416	1.49037	0.0416	2.84579	0.0416	3.34726	0.0416
				6.76452e-05	0.0417	1.49034	0.0417	2.84522	0.0417	3.34511	0.0417
				6.72723e-05	0.0418	1.48872	0.0418	2.843	0.0418	3.34414	0.0418
				6.72057e-05	0.0419	1.48863	0.0419	2.83626	0.0419	3.3408	0.0419
				6.71215e-05	0.042	1.48854	0.042	2.83544	0.042	3.33326	0.042
				6.71128e-05	0.0421	1.48841	0.0421	2.83503	0.0421	3.32465	0.0421
				6.70596e-05	0.0422	1.48751	0.0422	2.82944	0.0422	3.3226	0.0422
				6.70486e-05	0.0423	1.48712	0.0423	2.82632	0.0423	3.31808	0.0423
				6.69986e-05	0.0424	1.48569	0.0424	2.82262	0.0424	3.317	0.0424
				6.69862e-05	0.0425	1.48538	0.0425	2.81834	0.0425	3.29718	0.0425
				6.69552e-05	0.0426	1.48367	0.0426	2.81793	0.0426	3.29115	0.0426
				6.69007e-05	0.0427	1.48361	0.0427	2.81506	0.0427	3.24721	0.0427
				6.6812e-05	0.0428	1.48256	0.0428	2.81177	0.0428	3.24211	0.0428
				6.67622e-05	0.0429	1.48182	0.0429	2.80988	0.0429	3.23342	0.0429
				6.66248e-05	0.043	1.47899	0.043	2.80807	0.043	3.2276	0.043
				6.64848e-05	0.0431	1.47879	0.0431	2.80807	0.0431	3.2174	0.0431
				6.63909e-05	0.0432	1.47719	0.0432	2.8061	0.0432	3.21588	0.0432
				6.63276e-05	0.0433	1.47463	0.0433	2.8038	0.0433	3.2105	0.0433
				6.63119e-05	0.0434	1.4715	0.0434	2.79517	0.0434	3.21006	0.0434
				6.62778e-05	0.0435	1.46959	0.0435	2.79073	0.0435	3.20862	0.0435
				6.61904e-05	0.0436	1.46826	0.0436	2.78999	0.0436	3.20343	0.0436
				6.61458e-05	0.0437	1.46785	0.0437	2.78654	0.0437	3.202	0.0437
				6.60495e-05	0.0438	1.46707	0.0438	2.78128	0.0438	3.20164	0.0438
				6.60479e-05	0.0439	1.46684	0.0439	2.78079	0.0439	3.20102	0.0439
				6.55427e-05	0.044	1.46434	0.044	2.7795	0.044	3.19842	0.044
				6.55396e-05	0.0441	1.46279	0.0441	2.77832	0.0441	3.19618	0.0441
				6.54549e-05	0.0442	1.46147	0.0442	2.77758	0.0442	3.19358	0.0442
				6.5447e-05	0.0443	1.46025	0.0443	2.76517	0.0443	3.18982	0.0443
				6.54419e-05	0.0444	1.45735	0.0444	2.74342	0.0444	3.18956	0.0444
				6.54052e-05	0.0445	1.45622	0.0445	2.74304	0.0445	3.18642	0.0445
				6.5317e-05	0.0446	1.45033	0.0446	2.73973	0.0446	3.1858	0.0446
				6.53169e-05	0.0447	1.45032	0.0447	2.7393	0.0447	3.18571	0.0447
				6.51124e-05	0.0448	1.44658	0.0448	2.73075	0.0448	3.1841	0.0448
				6.50593e-05	0.0449	1.44597	0.0449	2.72437	0.0449	3.18329	0.0449
				6.482e-05	0.045	1.44364	0.045	2.72402	0.045	3.18168	0.045
				6.47863e-05	0.0451	1.44313	0.0451	2.72023	0.0451	3.18141	0.0451
				6.4776e-05	0.0452	1.44019	0.0452	2.71852	0.0452	3.17921	0.0452
				6.47647e-05	0.0453	1.4396	0.0453	2.71836	0.0453	3.17675	0.0453
				6.46875e-05	0.0454	1.43863	0.0454	2.71836	0.0454	3.17675	0.0454
				6.46393e-05	0.0455	1.43854	0.0455	2.71793	0.0455	3.1687	0.0455
				6.45902e-05	0.0456	1.43817	0.0456	2.71564	0.0456	3.16655	0.0456
				6.45065e-05	0.0457	1.43544	0.0457	2.71467	0.0457	3.16601	0.0457
				6.44971e-05	0.0458	1.43442	0.0458	2.71179	0.0458	3.16395	0.0458
				6.44864e-05	0.0459	1.43381	0.0459	2.71013	0.0459	3.16154	0.0459
				6.44257e-05	0.046	1.43331	0.046	2.70971	0.046	3.16075	0.046
				6.42345e-05	0.0461	1.43294	0.0461	2.70955	0.0461	3.15921	0.0461
				6.41664e-05	0.0462	1.43243	0.0462	2.7081	0.0462	3.15813	0.0462
				6.41065e-05	0.0463	1.43217	0.0463	2.70549	0.0463	3.15769	0.0463
				6.39719e-05	0.0464	1.43028	0.0464	2.70501	0.0464	3.15661	0.0464
				6.39205e-05	0.0465	1.42908	0.0465	2.70399	0.0465	3.15616	0.0465
				6.36879e-05	0.0466	1.4287	0.0466	2.70394	0.0466	3.15464	0.0466
				6.31674e-05	0.0467	1.42767	0.0467	2.70383	0.0467	3.15384	0.0467
				6.31433e-05	0.0468	1.42716	0.0468	2.69763	0.0468	3.15366	0.0468
				6.31233e-05	0.0469	1.42663	0.0469	2.69641	0.0469	3.14936	0.0469
				6.31166e-05	0.047	1.42641	0.047	2.69544	0.047	3.14506	0.047
				6.29087e-05	0.0471	1.42509	0.0471	2.69448	0.0471	3.13924	0.0471
				6.2814e-05	0.0472	1.42496	0.0472	2.69384	0.0472	3.13665	0.0472
				6.26491e-05	0.0473	1.42291	0.0473	2.69208	0.0473	3.13656	0.0473
				6.26407e-05	0.0474	1.42253	0.0474	2.6908	0.0474	3.13647	0.0474
				6.26178e-05	0.0475	1.42071	0.0475	2.68791	0.0475	3.13083	0.0475
				6.26095e-05	0.0476	1.42033	0.0476	2.6869	0.0476	3.12832	0.0476
				6.25746e-05	0.0477	1.4201	0.0477	2.68684	0.0477	3.12796	0.0477
				6.25461e-05	0.0478	1.41882	0.0478	2.68663	0.0478	3.12787	0.0478
				6.2542e-05	0.0479	1.41847	0.0479	2.68642	0.0479	3.12053	0.0479
				6.25161e-05	0.048	1.41803	0.048	2.6846	0.048	3.11436	0.048
				6.24629e-05	0.0481	1.41685	0.0481	2.68444	0.0481	3.11006	0.0481
				6.24031e-05	0.0482	1.41672	0.0482	2.68246	0.0482	3.10979	0.0482
				6.2366e-05	0.0483	1.41597	0.0483	2.6823	0.0483	3.10773	0.0483
				6.23489e-05	0.0484	1.41575	0.0484	2.68204	0.0484	3.10773	0.0484
				6.22606e-05	0.0485	1.41532	0.0485	2.68204	0.0485	3.10388	0.0485
				6.21604e-05	0.0486	1.41514	0.0486	2.6776	0.0486	3.1037	0.0486
				6.21227e-05	0.0487	1.41501	0.0487	2.67643	0.0487	3.09851	0.0487
				6.20605e-05	0.0488	1.41259	0.0488	2.67637	0.0488	3.09753	0.0488
				6.19137e-05	0.0489	1.41145	0.0489	2.67616	0.0489	3.09457	0.0489
				6.1881e-05	0.049	1.41027	0.049	2.67493	0.049	3.09448	0.049
				6.18447e-05	0.0491	1.40922	0.0491	2.67237	0.0491	3.08795	0.0491
				6.17854e-05	0.0492	1.409	0.0492	2.67189	0.0492	3.08571	0.0492
				6.17583e-05	0.0493	1.40874	0.0493	2.67151	0.0493	3.08535	0.0493
				6.17522e-05	0.0494	1.40694	0.0494	2.66953	0.0494	3.08383	0.0494
				6.16184e-05	0.0495	1.40633	0.0495	2.66921	0.0495	3.08123	0.0495
				6.13618e-05	0.0496	1.40628	0.0496	2.66724	0.0496	3.07765	0.0496
				6.13591e-05	0.0497	1.40489	0.0497	2.66425	0.0497	3.07479	0.0497
				6.13045e-05	0.0498	1.40428	0.0498	2.66366	0.0498	3.07148	0.0498
				6.12814e-05	0.0499	1.40307	0.0499	2.66355	0.0499	3.05903	0.0499
				6.12756e-05	0.05	1.40291	0.05	2.66248	0.05	3.05805	0.05
				6.12431e-05	0.0501	1.40283	0.0501	2.66227	0.0501	3.05599	0.0501
				6.12191e-05	0.0502	1.40242	0.0502	2.66174	0.0502	3.05473	0.0502
				6.12054e-05	0.0503	1.40216	0.0503	2.66099	0.0503	3.03952	0.0503
				6.11708e-05	0.0504	1.40205	0.0504	2.66061	0.0504	3.03289	0.0504
				6.11501e-05	0.0505	1.40155	0.0505	2.65933	0.0505	3.02725	0.0505
				6.11357e-05	0.0506	1.40153	0.0506	2.65784	0.0506	3.02179	0.0506
				6.10811e-05	0.0507	1.39988	0.0507	2.65757	0.0507	3.014	0.0507
				6.10311e-05	0.0508	1.39935	0.0508	2.65687	0.0508	3.01141	0.0508
				6.09511e-05	0.0509	1.39909	0.0509	2.65591	0.0509	2.98411	0.0509
				6.09362e-05	0.051	1.39741	0.051	2.65415	0.051	2.9832	0.051
				6.09203e-05	0.0511	1.39721	0.0511	2.65078	0.0511	2.97079	0.0511
				6.08574e-05	0.0512	1.39677	0.0512	2.64993	0.0512	2.96775	0.0512
				6.08194e-05	0.0513	1.39639	0.0513	2.64753	0.0513	2.96644	0.0513
				6.07981e-05	0.0514	1.39427	0.0514	2.64603	0.0514	2.96512	0.0514
				6.07975e-05	0.0515	1.39418	0.0515	2.64475	0.0515	2.96331	0.0515
				6.07681e-05	0.0516	1.39322	0.0516	2.64347	0.0516	2.96315	0.0516
				6.07229e-05	0.0517	1.39318	0.0517	2.64069	0.0517	2.95896	0.0517
				6.05556e-05	0.0518	1.39282	0.0518	2.63812	0.0518	2.9546	0.0518
				6.0389e-05	0.0519	1.39216	0.0519	2.63732	0.0519	2.95337	0.0519
				6.03765e-05	0.052	1.39098	0.052	2.63657	0.052	2.95	0.052
				6.03644e-05	0.0521	1.39071	0.0521	2.63433	0.0521	2.94967	0.0521
				6.03313e-05	0.0522	1.38883	0.0522	2.61937	0.0522	2.94959	0.0522
				6.03064e-05	0.0523	1.38774	0.0523	2.61804	0.0523	2.9491	0.0523
				6.0289e-05	0.0524	1.38743	0.0524	2.61601	0.0524	2.94614	0.0524
				6.01884e-05	0.0525	1.38718	0.0525	2.61323	0.0525	2.94375	0.0525
				6.01412e-05	0.0526	1.38585	0.0526	2.61275	0.0526	2.93923	0.0526
				6.00348e-05	0.0527	1.38569	0.0527	2.61029	0.0527	2.93685	0.0527
				6.00342e-05	0.0528	1.38546	0.0528	2.59736	0.0528	2.93669	0.0528
				5.98929e-05	0.0529	1.38494	0.0529	2.59682	0.0529	2.93537	0.0529
				5.9853e-05	0.053	1.38492	0.053	2.58789	0.053	2.93447	0.053
				5.98436e-05	0.0531	1.38361	0.0531	2.58129	0.0531	2.93315	0.0531
				5.98429e-05	0.0532	1.38155	0.0532	2.58112	0.0532	2.93044	0.0532
				5.97951e-05	0.0533	1.38112	0.0533	2.57812	0.0533	2.92683	0.0533
				5.97869e-05	0.0534	1.3808	0.0534	2.57361	0.0534	2.92674	0.0534
				5.97729e-05	0.0535	1.37977	0.0535	2.57287	0.0535	2.92625	0.0535
				5.97147e-05	0.0536	1.37951	0.0536	2.57047	0.0536	2.92625	0.0536
				5.9701e-05	0.0537	1.37888	0.0537	2.56989	0.0537	2.92378	0.0537
				5.96657e-05	0.0538	1.37846	0.0538	2.56858	0.0538	2.92346	0.0538
				5.96491e-05	0.0539	1.37813	0.0539	2.56818	0.0539	2.92272	0.0539
				5.96241e-05	0.054	1.37528	0.054	2.56783	0.054	2.92272	0.054
				5.95675e-05	0.0541	1.37515	0.0541	2.56543	0.0541	2.91943	0.0541
				5.95225e-05	0.0542	1.37487	0.0542	2.56457	0.0542	2.91803	0.0542
				5.94702e-05	0.0543	1.37442	0.0543	2.56148	0.0543	2.91705	0.0543
				5.946e-05	0.0544	1.37397	0.0544	2.56085	0.0544	2.91565	0.0544
				5.9439e-05	0.0545	1.37344	0.0545	2.55959	0.0545	2.91417	0.0545
				5.93755e-05	0.0546	1.37243	0.0546	2.55827	0.0546	2.91294	0.0546
				5.93693e-05	0.0547	1.36959	0.0547	2.55787	0.0547	2.91113	0.0547
				5.92563e-05	0.0548	1.36862	0.0548	2.55472	0.0548	2.91006	0.0548
				5.91628e-05	0.0549	1.36728	0.0549	2.5522	0.0549	2.90957	0.0549
				5.91418e-05	0.055	1.36713	0.055	2.55157	0.055	2.90957	0.055
				5.914e-05	0.0551	1.36702	0.0551	2.55157	0.0551	2.90669	0.0551
				5.90582e-05	0.0552	1.36296	0.0552	2.5451	0.0552	2.90612	0.0552
				5.90034e-05	0.0553	1.36266	0.0553	2.5451	0.0553	2.9034	0.0553
				5.89671e-05	0.0554	1.35995	0.0554	2.54401	0.0554	2.90299	0.0554
				5.89398e-05	0.0555	1.3597	0.0555	2.54321	0.0555	2.90168	0.0555
				5.88762e-05	0.0556	1.3584	0.0556	2.54155	0.0556	2.90028	0.0556
				5.8762e-05	0.0557	1.35643	0.0557	2.54092	0.0557	2.89995	0.0557
				5.87164e-05	0.0558	1.35621	0.0558	2.53869	0.0558	2.89897	0.0558
				5.86754e-05	0.0559	1.35415	0.0559	2.53714	0.0559	2.89872	0.0559
				5.86636e-05	0.056	1.35336	0.056	2.53697	0.056	2.89543	0.056
				5.86147e-05	0.0561	1.35312	0.0561	2.53583	0.0561	2.89305	0.0561
				5.85407e-05	0.0562	1.35311	0.0562	2.53439	0.0562	2.88993	0.0562
				5.84114e-05	0.0563	1.35305	0.0563	2.53325	0.0563	2.88845	0.0563
				5.83227e-05	0.0564	1.35055	0.0564	2.53102	0.0564	2.87875	0.0564
				5.82988e-05	0.0565	1.3493	0.0565	2.52878	0.0565	2.87719	0.0565
				5.82272e-05	0.0566	1.34784	0.0566	2.52838	0.0566	2.87678	0.0566
				5.82204e-05	0.0567	1.34707	0.0567	2.52632	0.0567	2.86609	0.0567
				5.8208e-05	0.0568	1.347	0.0568	2.52615	0.0568	2.86576	0.0568
				5.82026e-05	0.0569	1.34694	0.0569	2.52374	0.0569	2.86535	0.0569
				5.81945e-05	0.057	1.34668	0.057	2.52323	0.057	2.86264	0.057
				5.81926e-05	0.0571	1.34603	0.0571	2.52266	0.0571	2.85935	0.0571
				5.80995e-05	0.0572	1.34565	0.0572	2.5226	0.0572	2.85837	0.0572
				5.80527e-05	0.0573	1.34539	0.0573	2.52243	0.0573	2.85796	0.0573
				5.78152e-05	0.0574	1.34513	0.0574	2.51996	0.0574	2.85771	0.0574
				5.77878e-05	0.0575	1.34494	0.0575	2.51933	0.0575	2.85681	0.0575
				5.76601e-05	0.0576	1.34358	0.0576	2.51882	0.0576	2.85286	0.0576
				5.75888e-05	0.0577	1.34217	0.0577	2.51871	0.0577	2.85097	0.0577
				5.75702e-05	0.0578	1.34036	0.0578	2.51842	0.0578	2.85064	0.0578
				5.75322e-05	0.0579	1.33706	0.0579	2.51825	0.0579	2.84949	0.0579
				5.75238e-05	0.058	1.33521	0.058	2.51727	0.058	2.84941	0.058
				5.74715e-05	0.0581	1.33498	0.0581	2.51659	0.0581	2.84933	0.0581
				5.74613e-05	0.0582	1.33495	0.0582	2.51361	0.0582	2.84929	0.0582
				5.73423e-05	0.0583	1.33444	0.0583	2.51315	0.0583	2.84809	0.0583
				5.73377e-05	0.0584	1.33096	0.0584	2.51212	0.0584	2.84694	0.0584
				5.73277e-05	0.0585	1.32943	0.0585	2.51183	0.0585	2.8467	0.0585
				5.73209e-05	0.0586	1.32917	0.0586	2.51092	0.0586	2.8467	0.0586
				5.7277e-05	0.0587	1.32533	0.0587	2.51052	0.0587	2.84579	0.0587
				5.72725e-05	0.0588	1.32493	0.0588	2.50794	0.0588	2.84555	0.0588
				5.72657e-05	0.0589	1.32492	0.0589	2.50359	0.0589	2.84522	0.0589
				5.71767e-05	0.059	1.32209	0.059	2.50227	0.059	2.84399	0.059
				5.70986e-05	0.0591	1.32002	0.0591	2.49763	0.0591	2.843	0.0591
				5.70879e-05	0.0592	1.31954	0.0592	2.49741	0.0592	2.84242	0.0592
				5.70657e-05	0.0593	1.31671	0.0593	2.4962	0.0593	2.83938	0.0593
				5.69797e-05	0.0594	1.31656	0.0594	2.49477	0.0594	2.83626	0.0594
				5.6912e-05	0.0595	1.31631	0.0595	2.49466	0.0595	2.83544	0.0595
				5.67508e-05	0.0596	1.31502	0.0596	2.49461	0.0596	2.83503	0.0596
				5.67015e-05	0.0597	1.31452	0.0597	2.49248	0.0597	2.82944	0.0597
				5.66344e-05	0.0598	1.31436	0.0598	2.49219	0.0598	2.82632	0.0598
				5.65879e-05	0.0599	1.31387	0.0599	2.49042	0.0599	2.82262	0.0599
				5.6552e-05	0.06	1.3127	0.06	2.49019	0.06	2.81834	0.06
				5.65463e-05	0.0601	1.31168	0.0601	2.48979	0.0601	2.81793	0.0601
				5.65226e-05	0.0602	1.31125	0.0602	2.48893	0.0602	2.81621	0.0602
				5.65067e-05	0.0603	1.30992	0.0603	2.48796	0.0603	2.81506	0.0603
				5.64533e-05	0.0604	1.30973	0.0604	2.48681	0.0604	2.81177	0.0604
				5.64257e-05	0.0605	1.30972	0.0605	2.48595	0.0605	2.80988	0.0605
				5.64122e-05	0.0606	1.30959	0.0606	2.48441	0.0606	2.80807	0.0606
				5.63681e-05	0.0607	1.3069	0.0607	2.48389	0.0607	2.80807	0.0607
				5.63326e-05	0.0608	1.30689	0.0608	2.4828	0.0608	2.8061	0.0608
				5.6312e-05	0.0609	1.30599	0.0609	2.48263	0.0609	2.8038	0.0609
				5.62786e-05	0.061	1.30287	0.061	2.4824	0.061	2.79977	0.061
				5.62744e-05	0.0611	1.30179	0.0611	2.48235	0.0611	2.79517	0.0611
				5.62095e-05	0.0612	1.30165	0.0612	2.48217	0.0612	2.79262	0.0612
				5.61628e-05	0.0613	1.30081	0.0613	2.48074	0.0613	2.79073	0.0613
				5.61255e-05	0.0614	1.30011	0.0614	2.47994	0.0614	2.78999	0.0614
				5.60321e-05	0.0615	1.29891	0.0615	2.47748	0.0615	2.78654	0.0615
				5.60047e-05	0.0616	1.29803	0.0616	2.47731	0.0616	2.78128	0.0616
				5.59883e-05	0.0617	1.29544	0.0617	2.47668	0.0617	2.78079	0.0617
				5.59678e-05	0.0618	1.28904	0.0618	2.47485	0.0618	2.77832	0.0618
				5.58998e-05	0.0619	1.28723	0.0619	2.47341	0.0619	2.77758	0.0619
				5.58817e-05	0.062	1.28711	0.062	2.47112	0.062	2.76517	0.062
				5.58515e-05	0.0621	1.2856	0.0621	2.4709	0.0621	2.74304	0.0621
				5.58337e-05	0.0622	1.28555	0.0622	2.47021	0.0622	2.73973	0.0622
				5.5798e-05	0.0623	1.28478	0.0623	2.46775	0.0623	2.7393	0.0623
				5.57442e-05	0.0624	1.28368	0.0624	2.46574	0.0624	2.73497	0.0624
				5.57313e-05	0.0625	1.28324	0.0625	2.46528	0.0625	2.73332	0.0625
				5.57139e-05	0.0626	1.28237	0.0626	2.46133	0.0626	2.73156	0.0626
				5.57049e-05	0.0627	1.27905	0.0627	2.46116	0.0627	2.73075	0.0627
				5.56817e-05	0.0628	1.27784	0.0628	2.4579	0.0628	2.73033	0.0628
				5.56437e-05	0.0629	1.2754	0.0629	2.45698	0.0629	2.72445	0.0629
				5.56317e-05	0.063	1.27466	0.063	2.44937	0.063	2.72402	0.063
				5.55605e-05	0.0631	1.27306	0.0631	2.44559	0.0631	2.72381	0.0631
				5.54899e-05	0.0632	1.27252	0.0632	2.43946	0.0632	2.7221	0.0632
				5.54045e-05	0.0633	1.26941	0.0633	2.43723	0.0633	2.72023	0.0633
				5.53285e-05	0.0634	1.26781	0.0634	2.43662	0.0634	2.7198	0.0634
				5.53147e-05	0.0635	1.26641	0.0635	2.43597	0.0635	2.71852	0.0635
				5.49696e-05	0.0636	1.26525	0.0636	2.42635	0.0636	2.71836	0.0636
				5.49555e-05	0.0637	1.26446	0.0637	2.41075	0.0637	2.71836	0.0637
				5.48645e-05	0.0638	1.26374	0.0638	2.40661	0.0638	2.71793	0.0638
				5.48358e-05	0.0639	1.26351	0.0639	2.40479	0.0639	2.71564	0.0639
				5.48305e-05	0.064	1.26302	0.064	2.40316	0.064	2.71467	0.064
				5.48298e-05	0.0641	1.26235	0.0641	2.40274	0.0641	2.71179	0.0641
				5.48246e-05	0.0642	1.2573	0.0642	2.39932	0.0642	2.71013	0.0642
				5.48174e-05	0.0643	1.25719	0.0643	2.39609	0.0643	2.70971	0.0643
				5.47354e-05	0.0644	1.25535	0.0644	2.39187	0.0644	2.70955	0.0644
				5.46633e-05	0.0645	1.2543	0.0645	2.39174	0.0645	2.7081	0.0645
				5.46228e-05	0.0646	1.25353	0.0646	2.38565	0.0646	2.70549	0.0646
				5.46045e-05	0.0647	1.25138	0.0647	2.38467	0.0647	2.70501	0.0647
				5.45973e-05	0.0648	1.25025	0.0648	2.38427	0.0648	2.70399	0.0648
				5.4573e-05	0.0649	1.24999	0.0649	2.38401	0.0649	2.70394	0.0649
				5.45005e-05	0.065	1.24886	0.065	2.38288	0.065	2.70383	0.065
				5.44621e-05	0.0651	1.24688	0.0651	2.38049	0.0651	2.70169	0.0651
				5.44299e-05	0.0652	1.24609	0.0652	2.3804	0.0652	2.70057	0.0652
				5.44248e-05	0.0653	1.24506	0.0653	2.3735	0.0653	2.7003	0.0653
				5.43351e-05	0.0654	1.24334	0.0654	2.36941	0.0654	2.70014	0.0654
				5.42595e-05	0.0655	1.24088	0.0655	2.36932	0.0655	2.6994	0.0655
				5.42092e-05	0.0656	1.23894	0.0656	2.36889	0.0656	2.69763	0.0656
				5.41972e-05	0.0657	1.23835	0.0657	2.36839	0.0657	2.69646	0.0657
				5.41614e-05	0.0658	1.2383	0.0658	2.36583	0.0658	2.69641	0.0658
				5.41021e-05	0.0659	1.23808	0.0659	2.36224	0.0659	2.69544	0.0659
				5.40755e-05	0.066	1.23551	0.066	2.36045	0.066	2.69448	0.066
				5.40572e-05	0.0661	1.23361	0.0661	2.35969	0.0661	2.69384	0.0661
				5.40534e-05	0.0662	1.23093	0.0662	2.35623	0.0662	2.69208	0.0662
				5.40467e-05	0.0663	1.22974	0.0663	2.35619	0.0663	2.6908	0.0663
				5.38712e-05	0.0664	1.22565	0.0664	2.35483	0.0664	2.68967	0.0664
				5.38452e-05	0.0665	1.22403	0.0665	2.35304	0.0665	2.68893	0.0665
				5.37788e-05	0.0666	1.22371	0.0666	2.35167	0.0666	2.68791	0.0666
				5.37301e-05	0.0667	1.22211	0.0667	2.35142	0.0667	2.6869	0.0667
				5.37254e-05	0.0668	1.21878	0.0668	2.35116	0.0668	2.68684	0.0668
				5.36891e-05	0.0669	1.21708	0.0669	2.35082	0.0669	2.68663	0.0669
				5.36249e-05	0.067	1.21696	0.067	2.35075	0.067	2.68642	0.067
				5.3582e-05	0.0671	1.21686	0.0671	2.34886	0.0671	2.6846	0.0671
				5.35585e-05	0.0672	1.21613	0.0672	2.3472	0.0672	2.68444	0.0672
				5.35468e-05	0.0673	1.21492	0.0673	2.34622	0.0673	2.68353	0.0673
				5.34178e-05	0.0674	1.21472	0.0674	2.34588	0.0674	2.68273	0.0674
				5.34132e-05	0.0675	1.21417	0.0675	2.34588	0.0675	2.68246	0.0675
				5.33882e-05	0.0676	1.21116	0.0676	2.34417	0.0676	2.6823	0.0676
				5.33025e-05	0.0677	1.21084	0.0677	2.34247	0.0677	2.68204	0.0677
				5.32823e-05	0.0678	1.20937	0.0678	2.34187	0.0678	2.68204	0.0678
				5.32313e-05	0.0679	1.20505	0.0679	2.34025	0.0679	2.67963	0.0679
				5.31725e-05	0.068	1.20423	0.068	2.33965	0.068	2.6784	0.068
				5.30724e-05	0.0681	1.2041	0.0681	2.33854	0.0681	2.67819	0.0681
				5.30587e-05	0.0682	1.20398	0.0682	2.33761	0.0682	2.6776	0.0682
				5.30286e-05	0.0683	1.20302	0.0683	2.33752	0.0683	2.67755	0.0683
				5.29939e-05	0.0684	1.20024	0.0684	2.33386	0.0684	2.67643	0.0684
				5.29913e-05	0.0685	1.19969	0.0685	2.33317	0.0685	2.67637	0.0685
				5.29524e-05	0.0686	1.19963	0.0686	2.32934	0.0686	2.67637	0.0686
				5.29478e-05	0.0687	1.19959	0.0687	2.32695	0.0687	2.67616	0.0687
				5.29363e-05	0.0688	1.19819	0.0688	2.32669	0.0688	2.67611	0.0688
				5.29239e-05	0.0689	1.19775	0.0689	2.32482	0.0689	2.67595	0.0689
				5.28991e-05	0.069	1.19755	0.069	2.32482	0.069	2.67493	0.069
				5.28971e-05	0.0691	1.19679	0.0691	2.32337	0.0691	2.67477	0.0691
				5.28739e-05	0.0692	1.1965	0.0692	2.32328	0.0692	2.67237	0.0692
				5.26866e-05	0.0693	1.19647	0.0693	2.32124	0.0693	2.67189	0.0693
				5.25998e-05	0.0694	1.19589	0.0694	2.31851	0.0694	2.67151	0.0694
				5.25847e-05	0.0695	1.19518	0.0695	2.31791	0.0695	2.66996	0.0695
				5.25643e-05	0.0696	1.19485	0.0696	2.3174	0.0696	2.66953	0.0696
				5.25568e-05	0.0697	1.19471	0.0697	2.31639	0.0697	2.66921	0.0697
				5.25498e-05	0.0698	1.19464	0.0698	2.31561	0.0698	2.66724	0.0698
				5.24974e-05	0.0699	1.19442	0.0699	2.31459	0.0699	2.66435	0.0699
				5.24345e-05	0.07	1.19403	0.07	2.31425	0.07	2.66425	0.07
				5.24054e-05	0.0701	1.19314	0.0701	2.31242	0.0701	2.66366	0.0701
				5.23535e-05	0.0702	1.19259	0.0702	2.30939	0.0702	2.66355	0.0702
				5.22766e-05	0.0703	1.19088	0.0703	2.3093	0.0703	2.66248	0.0703
				5.22676e-05	0.0704	1.19038	0.0704	2.30828	0.0704	2.66227	0.0704
				5.20985e-05	0.0705	1.18895	0.0705	2.30453	0.0705	2.66227	0.0705
				5.2085e-05	0.0706	1.18882	0.0706	2.30419	0.0706	2.66174	0.0706
				5.20653e-05	0.0707	1.18858	0.0707	2.30248	0.0707	2.66099	0.0707
				5.20349e-05	0.0708	1.18832	0.0708	2.30206	0.0708	2.66061	0.0708
				5.19796e-05	0.0709	1.18832	0.0709	2.30197	0.0709	2.66003	0.0709
				5.19593e-05	0.071	1.18742	0.071	2.30146	0.071	2.65933	0.071
				5.17724e-05	0.0711	1.18718	0.0711	2.29183	0.0711	2.65842	0.0711
				5.17416e-05	0.0712	1.18634	0.0712	2.29038	0.0712	2.65784	0.0712
				5.17352e-05	0.0713	1.18619	0.0713	2.29021	0.0713	2.65757	0.0713
				5.16786e-05	0.0714	1.18574	0.0714	2.28686	0.0714	2.65687	0.0714
				5.16723e-05	0.0715	1.18548	0.0715	2.28603	0.0715	2.65591	0.0715
				5.1655e-05	0.0716	1.18354	0.0716	2.28594	0.0716	2.65415	0.0716
				5.163e-05	0.0717	1.1833	0.0717	2.28509	0.0717	2.65078	0.0717
				5.16185e-05	0.0718	1.18217	0.0718	2.27921	0.0718	2.64993	0.0718
				5.16146e-05	0.0719	1.18204	0.0719	2.27853	0.0719	2.64753	0.0719
				5.15956e-05	0.072	1.18096	0.072	2.2781	0.072	2.64608	0.072
				5.15491e-05	0.0721	1.18086	0.0721	2.27802	0.0721	2.64608	0.0721
				5.15431e-05	0.0722	1.18074	0.0722	2.27767	0.0722	2.64603	0.0722
				5.14106e-05	0.0723	1.18073	0.0723	2.27631	0.0723	2.64475	0.0723
				5.13552e-05	0.0724	1.18014	0.0724	2.27444	0.0724	2.64416	0.0724
				5.13334e-05	0.0725	1.17985	0.0725	2.27256	0.0725	2.64347	0.0725
				5.12698e-05	0.0726	1.17924	0.0726	2.27239	0.0726	2.64069	0.0726
				5.11909e-05	0.0727	1.17869	0.0727	2.27213	0.0727	2.64042	0.0727
				5.11786e-05	0.0728	1.17795	0.0728	2.27145	0.0728	2.63989	0.0728
				5.11126e-05	0.0729	1.17658	0.0729	2.27111	0.0729	2.63812	0.0729
				5.10694e-05	0.073	1.17492	0.073	2.26915	0.073	2.63732	0.073
				5.10485e-05	0.0731	1.17486	0.0731	2.26847	0.0731	2.63657	0.0731
				5.0999e-05	0.0732	1.17434	0.0732	2.26088	0.0732	2.63433	0.0732
				5.09593e-05	0.0733	1.17431	0.0733	2.2596	0.0733	2.63251	0.0733
				5.09181e-05	0.0734	1.17428	0.0734	2.25525	0.0734	2.63241	0.0734
				5.08552e-05	0.0735	1.17331	0.0735	2.25397	0.0735	2.63209	0.0735
				5.08445e-05	0.0736	1.17234	0.0736	2.25091	0.0736	2.63145	0.0736
				5.08035e-05	0.0737	1.17128	0.0737	2.2498	0.0737	2.62856	0.0737
				5.07866e-05	0.0738	1.17031	0.0738	2.24877	0.0738	2.61937	0.0738
				5.07813e-05	0.0739	1.17005	0.0739	2.24869	0.0739	2.61841	0.0739
				5.0778e-05	0.074	1.16955	0.074	2.24835	0.074	2.61804	0.074
				5.07342e-05	0.0741	1.16878	0.0741	2.24792	0.0741	2.61622	0.0741
				5.07307e-05	0.0742	1.16857	0.0742	2.24758	0.0742	2.61601	0.0742
				5.07108e-05	0.0743	1.16825	0.0743	2.24698	0.0743	2.61323	0.0743
				5.06278e-05	0.0744	1.16814	0.0744	2.24613	0.0744	2.61275	0.0744
				5.05738e-05	0.0745	1.16814	0.0745	2.24588	0.0745	2.61248	0.0745
				5.05532e-05	0.0746	1.16767	0.0746	2.24519	0.0746	2.61115	0.0746
				5.05403e-05	0.0747	1.16766	0.0747	2.24451	0.0747	2.61029	0.0747
				5.05058e-05	0.0748	1.16718	0.0748	2.24238	0.0748	2.59736	0.0748
				5.04348e-05	0.0749	1.16704	0.0749	2.24136	0.0749	2.5928	0.0749
				5.03752e-05	0.075	1.1661	0.075	2.24102	0.075	2.58129	0.075
				5.03685e-05	0.0751	1.16532	0.0751	2.24059	0.0751	2.58123	0.0751
				5.034e-05	0.0752	1.16411	0.0752	2.23906	0.0752	2.58112	0.0752
				5.03007e-05	0.0753	1.16383	0.0753	2.23849	0.0753	2.58026	0.0753
				5.02394e-05	0.0754	1.16286	0.0754	2.23539	0.0754	2.57812	0.0754
				5.02289e-05	0.0755	1.16275	0.0755	2.23411	0.0755	2.57361	0.0755
				5.01737e-05	0.0756	1.16232	0.0756	2.23394	0.0756	2.57287	0.0756
				5.01658e-05	0.0757	1.16121	0.0757	2.2336	0.0757	2.57047	0.0757
				5.01546e-05	0.0758	1.15996	0.0758	2.23198	0.0758	2.56989	0.0758
				5.00989e-05	0.0759	1.15995	0.0759	2.22789	0.0759	2.56858	0.0759
				5.00609e-05	0.076	1.15931	0.076	2.22678	0.076	2.56818	0.076
				5.00231e-05	0.0761	1.15923	0.0761	2.22627	0.0761	2.56783	0.0761
				4.99731e-05	0.0762	1.15892	0.0762	2.22516	0.0762	2.56543	0.0762
				4.99675e-05	0.0763	1.15834	0.0763	2.22345	0.0763	2.56457	0.0763
				4.99433e-05	0.0764	1.15823	0.0764	2.22158	0.0764	2.56394	0.0764
				4.99024e-05	0.0765	1.15823	0.0765	2.21928	0.0765	2.56251	0.0765
				4.98962e-05	0.0766	1.1574	0.0766	2.21766	0.0766	2.56171	0.0766
				4.98615e-05	0.0767	1.15685	0.0767	2.21663	0.0767	2.56148	0.0767
				4.98501e-05	0.0768	1.15648	0.0768	2.21374	0.0768	2.56085	0.0768
				4.98067e-05	0.0769	1.15607	0.0769	2.20973	0.0769	2.55993	0.0769
				4.98064e-05	0.077	1.15533	0.077	2.20802	0.077	2.55959	0.077
				4.97917e-05	0.0771	1.15514	0.0771	2.20453	0.0771	2.55827	0.0771
				4.97733e-05	0.0772	1.1549	0.0772	2.20299	0.0772	2.55787	0.0772
				4.97636e-05	0.0773	1.1536	0.0773	2.20282	0.0773	2.55472	0.0773
				4.97592e-05	0.0774	1.15318	0.0774	2.20214	0.0774	2.55426	0.0774
				4.97483e-05	0.0775	1.15292	0.0775	2.19796	0.0775	2.5522	0.0775
				4.97329e-05	0.0776	1.15288	0.0776	2.19532	0.0776	2.55157	0.0776
				4.97194e-05	0.0777	1.1521	0.0777	2.18995	0.0777	2.55157	0.0777
				4.95244e-05	0.0778	1.15209	0.0778	2.18884	0.0778	2.54951	0.0778
				4.95074e-05	0.0779	1.15209	0.0779	2.18535	0.0779	2.54808	0.0779
				4.94911e-05	0.078	1.15103	0.078	2.18484	0.078	2.54682	0.078
				4.93726e-05	0.0781	1.15082	0.0781	2.18262	0.0781	2.5451	0.0781
				4.93694e-05	0.0782	1.15076	0.0782	2.17452	0.0782	2.5451	0.0782
				4.92536e-05	0.0783	1.14903	0.0783	2.16791	0.0783	2.54401	0.0783
				4.91818e-05	0.0784	1.14852	0.0784	2.16426	0.0784	2.54321	0.0784
				4.91158e-05	0.0785	1.14846	0.0785	2.16183	0.0785	2.54155	0.0785
				4.91139e-05	0.0786	1.14734	0.0786	2.16018	0.0786	2.54098	0.0786
				4.90916e-05	0.0787	1.1469	0.0787	2.15793	0.0787	2.54092	0.0787
				4.90697e-05	0.0788	1.14683	0.0788	2.15788	0.0788	2.53869	0.0788
				4.90585e-05	0.0789	1.14672	0.0789	2.15658	0.0789	2.53714	0.0789
				4.90416e-05	0.079	1.14628	0.079	2.14925	0.079	2.53697	0.079
				4.90183e-05	0.0791	1.14543	0.0791	2.14911	0.0791	2.53697	0.0791
				4.89911e-05	0.0792	1.14525	0.0792	2.14892	0.0792	2.53583	0.0792
				4.89613e-05	0.0793	1.14514	0.0793	2.14748	0.0793	2.53439	0.0793
				4.89387e-05	0.0794	1.14456	0.0794	2.13991	0.0794	2.53405	0.0794
				4.89029e-05	0.0795	1.14434	0.0795	2.13924	0.0795	2.53325	0.0795
				4.89018e-05	0.0796	1.14304	0.0796	2.13871	0.0796	2.5313	0.0796
				4.8871e-05	0.0797	1.1424	0.0797	2.13747	0.0797	2.53102	0.0797
				4.88641e-05	0.0798	1.14057	0.0798	2.13541	0.0798	2.52878	0.0798
				4.88212e-05	0.0799	1.13809	0.0799	2.13512	0.0799	2.52838	0.0799
				4.88093e-05	0.08	1.13674	0.08	2.13354	0.08	2.52632	0.08
				4.88061e-05	0.0801	1.13665	0.0801	2.12908	0.0801	2.52615	0.0801
				4.87932e-05	0.0802	1.13586	0.0802	2.12827	0.0802	2.52374	0.0802
				4.87413e-05	0.0803	1.13447	0.0803	2.1275	0.0803	2.52323	0.0803
				4.86929e-05	0.0804	1.13439	0.0804	2.12477	0.0804	2.52311	0.0804
				4.86784e-05	0.0805	1.13436	0.0805	2.12411	0.0805	2.52266	0.0805
				4.86714e-05	0.0806	1.13432	0.0806	2.12271	0.0806	2.5226	0.0806
				4.86597e-05	0.0807	1.134	0.0807	2.12098	0.0807	2.52243	0.0807
				4.86326e-05	0.0808	1.13162	0.0808	2.11979	0.0808	2.51996	0.0808
				4.86285e-05	0.0809	1.12947	0.0809	2.11969	0.0809	2.51933	0.0809
				4.86178e-05	0.081	1.12624	0.081	2.11802	0.081	2.51882	0.081
				4.86132e-05	0.0811	1.12592	0.0811	2.11777	0.0811	2.51871	0.0811
				4.85991e-05	0.0812	1.12247	0.0812	2.11595	0.0812	2.51842	0.0812
				4.85954e-05	0.0813	1.12172	0.0813	2.11504	0.0813	2.51825	0.0813
				4.85528e-05	0.0814	1.12172	0.0814	2.11418	0.0814	2.51739	0.0814
				4.8551e-05	0.0815	1.12172	0.0815	2.11313	0.0815	2.51727	0.0815
				4.85296e-05	0.0816	1.12118	0.0816	2.11015	0.0816	2.51659	0.0816
				4.85248e-05	0.0817	1.12067	0.0817	2.10948	0.0817	2.51619	0.0817
				4.85104e-05	0.0818	1.12041	0.0818	2.10805	0.0818	2.51516	0.0818
				4.84954e-05	0.0819	1.12021	0.0819	2.10685	0.0819	2.51361	0.0819
				4.84837e-05	0.082	1.11975	0.082	2.10623	0.082	2.51315	0.082
				4.8451e-05	0.0821	1.11967	0.0821	2.10488	0.0821	2.51292	0.0821
				4.83794e-05	0.0822	1.11925	0.0822	2.1045	0.0822	2.51246	0.0822
				4.83633e-05	0.0823	1.11784	0.0823	2.10302	0.0823	2.51212	0.0823
				4.83623e-05	0.0824	1.11763	0.0824	2.10254	0.0824	2.51189	0.0824
				4.8331e-05	0.0825	1.11733	0.0825	2.10028	0.0825	2.51183	0.0825
				4.83063e-05	0.0826	1.11539	0.0826	2.09981	0.0826	2.51092	0.0826
				4.8267e-05	0.0827	1.11439	0.0827	2.09664	0.0827	2.51052	0.0827
				4.82518e-05	0.0828	1.11396	0.0828	2.09616	0.0828	2.51052	0.0828
				4.82337e-05	0.0829	1.11386	0.0829	2.09616	0.0829	2.50943	0.0829
				4.82256e-05	0.083	1.11366	0.083	2.09602	0.083	2.50794	0.083
				4.81808e-05	0.0831	1.10891	0.0831	2.09592	0.0831	2.50634	0.0831
				4.81661e-05	0.0832	1.10869	0.0832	2.09564	0.0832	2.50576	0.0832
				4.81616e-05	0.0833	1.10814	0.0833	2.09444	0.0833	2.50359	0.0833
				4.8098e-05	0.0834	1.10685	0.0834	2.09386	0.0834	2.50227	0.0834
				4.80534e-05	0.0835	1.10645	0.0835	2.09353	0.0835	2.50033	0.0835
				4.80108e-05	0.0836	1.10556	0.0836	2.09276	0.0836	2.49763	0.0836
				4.7993e-05	0.0837	1.10492	0.0837	2.09142	0.0837	2.49741	0.0837
				4.79775e-05	0.0838	1.10352	0.0838	2.09046	0.0838	2.4962	0.0838
				4.79774e-05	0.0839	1.10277	0.0839	2.09022	0.0839	2.4954	0.0839
				4.79454e-05	0.084	1.10225	0.084	2.08974	0.084	2.49477	0.084
				4.79084e-05	0.0841	1.10088	0.0841	2.08773	0.0841	2.49466	0.0841
				4.78836e-05	0.0842	1.09723	0.0842	2.0862	0.0842	2.49461	0.0842
				4.786e-05	0.0843	1.09577	0.0843	2.08586	0.0843	2.49334	0.0843
				4.78538e-05	0.0844	1.09555	0.0844	2.08505	0.0844	2.49248	0.0844
				4.78464e-05	0.0845	1.09404	0.0845	2.08375	0.0845	2.49219	0.0845
				4.78424e-05	0.0846	1.09382	0.0846	2.08294	0.0846	2.49202	0.0846
				4.78007e-05	0.0847	1.09136	0.0847	2.08251	0.0847	2.49042	0.0847
				4.77798e-05	0.0848	1.09017	0.0848	2.08193	0.0848	2.49025	0.0848
				4.7738e-05	0.0849	1.08969	0.0849	2.08193	0.0849	2.49019	0.0849
				4.77316e-05	0.085	1.08957	0.085	2.08155	0.085	2.48979	0.085
				4.76688e-05	0.0851	1.08893	0.0851	2.08141	0.0851	2.48893	0.0851
				4.76588e-05	0.0852	1.08867	0.0852	2.08054	0.0852	2.48796	0.0852
				4.75862e-05	0.0853	1.08654	0.0853	2.07978	0.0853	2.48681	0.0853
				4.75839e-05	0.0854	1.08652	0.0854	2.0782	0.0854	2.48647	0.0854
				4.75179e-05	0.0855	1.08644	0.0855	2.07724	0.0855	2.4863	0.0855
				4.7516e-05	0.0856	1.08617	0.0856	2.07714	0.0856	2.48595	0.0856
				4.74928e-05	0.0857	1.08569	0.0857	2.07532	0.0857	2.48527	0.0857
				4.74777e-05	0.0858	1.08563	0.0858	2.07513	0.0858	2.48441	0.0858
				4.73805e-05	0.0859	1.08495	0.0859	2.07453	0.0859	2.48389	0.0859
				4.73241e-05	0.086	1.08357	0.086	2.07388	0.086	2.48355	0.086
				4.73047e-05	0.0861	1.08231	0.0861	2.0734	0.0861	2.4828	0.0861
				4.72402e-05	0.0862	1.08224	0.0862	2.07302	0.0862	2.48263	0.0862
				4.72176e-05	0.0863	1.08178	0.0863	2.07297	0.0863	2.4824	0.0863
				4.72091e-05	0.0864	1.08155	0.0864	2.07249	0.0864	2.48235	0.0864
				4.718e-05	0.0865	1.08142	0.0865	2.07192	0.0865	2.48217	0.0865
				4.7083e-05	0.0866	1.08138	0.0866	2.07163	0.0866	2.48206	0.0866
				4.70498e-05	0.0867	1.07982	0.0867	2.07154	0.0867	2.48074	0.0867
				4.70214e-05	0.0868	1.07928	0.0868	2.07106	0.0868	2.48	0.0868
				4.70142e-05	0.0869	1.07802	0.0869	2.07077	0.0869	2.47994	0.0869
				4.70006e-05	0.087	1.07797	0.087	2.0688	0.087	2.47885	0.087
				4.6978e-05	0.0871	1.07743	0.0871	2.06799	0.0871	2.47748	0.0871
				4.69722e-05	0.0872	1.07695	0.0872	2.06761	0.0872	2.47731	0.0872
				4.69577e-05	0.0873	1.07692	0.0873	2.06761	0.0873	2.47668	0.0873
				4.69267e-05	0.0874	1.07677	0.0874	2.06649	0.0874	2.47645	0.0874
				4.69187e-05	0.0875	1.07641	0.0875	2.06497	0.0875	2.47485	0.0875
				4.69046e-05	0.0876	1.07605	0.0876	2.06277	0.0876	2.47427	0.0876
				4.68082e-05	0.0877	1.07489	0.0877	2.05932	0.0877	2.4741	0.0877
				4.68021e-05	0.0878	1.07427	0.0878	2.05822	0.0878	2.47341	0.0878
				4.6801e-05	0.0879	1.07366	0.0879	2.0573	0.0879	2.47284	0.0879
				4.67855e-05	0.088	1.0732	0.088	2.05726	0.088	2.47221	0.088
				4.67825e-05	0.0881	1.07283	0.0881	2.05611	0.0881	2.47147	0.0881
				4.67751e-05	0.0882	1.07202	0.0882	2.05524	0.0882	2.47112	0.0882
				4.67604e-05	0.0883	1.07131	0.0883	2.05256	0.0883	2.4709	0.0883
				4.67444e-05	0.0884	1.07097	0.0884	2.05136	0.0884	2.47021	0.0884
				4.6742e-05	0.0885	1.07086	0.0885	2.04997	0.0885	2.46775	0.0885
				4.67197e-05	0.0886	1.07072	0.0886	2.04767	0.0886	2.46574	0.0886
				4.66671e-05	0.0887	1.07032	0.0887	2.04336	0.0887	2.46528	0.0887
				4.6642e-05	0.0888	1.07028	0.0888	2.04331	0.0888	2.46294	0.0888
				4.65263e-05	0.0889	1.06974	0.0889	2.04223	0.0889	2.46133	0.0889
				4.646e-05	0.089	1.06952	0.089	2.03565	0.089	2.46116	0.089
				4.64587e-05	0.0891	1.06901	0.0891	2.0346	0.0891	2.4579	0.0891
				4.64244e-05	0.0892	1.06839	0.0892	2.0345	0.0892	2.45698	0.0892
				4.63913e-05	0.0893	1.06791	0.0893	2.03086	0.0893	2.45595	0.0893
				4.63715e-05	0.0894	1.0679	0.0894	2.0222	0.0894	2.45229	0.0894
				4.63506e-05	0.0895	1.0676	0.0895	2.01587	0.0895	2.44919	0.0895
				4.63499e-05	0.0896	1.06737	0.0896	2.01492	0.0896	2.44771	0.0896
				4.63416e-05	0.0897	1.06737	0.0897	2.01466	0.0897	2.44662	0.0897
				4.63282e-05	0.0898	1.06729	0.0898	2.01248	0.0898	2.44559	0.0898
				4.63005e-05	0.0899	1.06695	0.0899	2.00769	0.0899	2.43946	0.0899
				4.62931e-05	0.09	1.0668	0.09	2.00313	0.09	2.43723	0.09
				4.62789e-05	0.0901	1.06603	0.0901	2.00219	0.0901	2.43664	0.0901
				4.62658e-05	0.0902	1.06452	0.0902	2.00203	0.0902	2.41075	0.0902
				4.62602e-05	0.0903	1.06161	0.0903	2.00148	0.0903	2.40479	0.0903
				4.62563e-05	0.0904	1.06158	0.0904	2.00089	0.0904	2.40319	0.0904
				4.6242e-05	0.0905	1.06156	0.0905	2.00072	0.0905	2.40274	0.0905
				4.6228e-05	0.0906	1.06148	0.0906	1.99548	0.0906	2.39942	0.0906
				4.6182e-05	0.0907	1.0602	0.0907	1.9941	0.0907	2.39609	0.0907
				4.61479e-05	0.0908	1.06002	0.0908	1.99298	0.0908	2.39188	0.0908
				4.60873e-05	0.0909	1.05918	0.0909	1.99289	0.0909	2.39174	0.0909
				4.602e-05	0.091	1.05764	0.091	1.99285	0.091	2.38566	0.091
				4.59903e-05	0.0911	1.05673	0.0911	1.99215	0.0911	2.38467	0.0911
				4.59811e-05	0.0912	1.0567	0.0912	1.99191	0.0912	2.38401	0.0912
				4.59781e-05	0.0913	1.05644	0.0913	1.99151	0.0913	2.38288	0.0913
				4.58936e-05	0.0914	1.05574	0.0914	1.99066	0.0914	2.38049	0.0914
				4.58872e-05	0.0915	1.05516	0.0915	1.99021	0.0915	2.3804	0.0915
				4.58747e-05	0.0916	1.05447	0.0916	1.99012	0.0916	2.3735	0.0916
				4.58287e-05	0.0917	1.05327	0.0917	1.98927	0.0917	2.36941	0.0917
				4.56895e-05	0.0918	1.05313	0.0918	1.98918	0.0918	2.36932	0.0918
				4.56716e-05	0.0919	1.0526	0.0919	1.98905	0.0919	2.36889	0.0919
				4.56385e-05	0.092	1.05	0.092	1.98878	0.092	2.36847	0.092
				4.55731e-05	0.0921	1.04966	0.0921	1.98869	0.0921	2.36583	0.0921
				4.55476e-05	0.0922	1.04933	0.0922	1.98842	0.0922	2.36224	0.0922
				4.54665e-05	0.0923	1.04812	0.0923	1.98757	0.0923	2.36045	0.0923
				4.54552e-05	0.0924	1.04808	0.0924	1.98726	0.0924	2.35969	0.0924
				4.54428e-05	0.0925	1.04714	0.0925	1.98654	0.0925	2.35619	0.0925
				4.53725e-05	0.0926	1.04645	0.0926	1.98654	0.0926	2.35542	0.0926
				4.53372e-05	0.0927	1.0458	0.0927	1.98632	0.0927	2.35483	0.0927
				4.53221e-05	0.0928	1.04545	0.0928	1.98605	0.0928	2.35355	0.0928
				4.52942e-05	0.0929	1.04516	0.0929	1.98516	0.0929	2.35304	0.0929
				4.52931e-05	0.093	1.0441	0.093	1.98507	0.093	2.35167	0.093
				4.52834e-05	0.0931	1.04398	0.0931	1.98323	0.0931	2.3515	0.0931
				4.52222e-05	0.0932	1.04163	0.0932	1.98319	0.0932	2.35142	0.0932
				4.51199e-05	0.0933	1.04163	0.0933	1.98252	0.0933	2.35116	0.0933
				4.51029e-05	0.0934	1.03989	0.0934	1.98203	0.0934	2.35082	0.0934
				4.50903e-05	0.0935	1.03901	0.0935	1.98145	0.0935	2.35022	0.0935
				4.50352e-05	0.0936	1.03814	0.0936	1.98064	0.0936	2.34886	0.0936
				4.50338e-05	0.0937	1.03661	0.0937	1.98033	0.0937	2.34622	0.0937
				4.49998e-05	0.0938	1.03577	0.0938	1.98015	0.0938	2.34613	0.0938
				4.49944e-05	0.0939	1.03539	0.0939	1.98001	0.0939	2.34588	0.0939
				4.49733e-05	0.094	1.03479	0.094	1.97943	0.094	2.34588	0.094
				4.4963e-05	0.0941	1.0346	0.0941	1.97849	0.0941	2.34417	0.0941
				4.49611e-05	0.0942	1.03397	0.0942	1.97814	0.0942	2.34392	0.0942
				4.49175e-05	0.0943	1.03335	0.0943	1.97796	0.0943	2.34247	0.0943
				4.48706e-05	0.0944	1.03218	0.0944	1.97657	0.0944	2.34187	0.0944
				4.4767e-05	0.0945	1.03182	0.0945	1.97505	0.0945	2.34025	0.0945
				4.47529e-05	0.0946	1.03175	0.0946	1.97492	0.0946	2.33965	0.0946
				4.47466e-05	0.0947	1.03111	0.0947	1.9746	0.0947	2.33854	0.0947
				4.47251e-05	0.0948	1.03111	0.0948	1.97443	0.0948	2.33761	0.0948
				4.4723e-05	0.0949	1.03102	0.0949	1.97317	0.0949	2.33752	0.0949
				4.46911e-05	0.095	1.03071	0.095	1.97299	0.095	2.33548	0.095
				4.46449e-05	0.0951	1.02897	0.0951	1.97295	0.0951	2.33386	0.0951
				4.46376e-05	0.0952	1.02896	0.0952	1.97291	0.0952	2.33317	0.0952
				4.46157e-05	0.0953	1.02844	0.0953	1.97273	0.0953	2.33275	0.0953
				4.46001e-05	0.0954	1.02842	0.0954	1.97264	0.0954	2.33172	0.0954
				4.45879e-05	0.0955	1.02815	0.0955	1.97255	0.0955	2.32934	0.0955
				4.45728e-05	0.0956	1.02799	0.0956	1.9717	0.0956	2.32695	0.0956
				4.45356e-05	0.0957	1.02699	0.0957	1.97125	0.0957	2.32669	0.0957
				4.44065e-05	0.0958	1.02599	0.0958	1.96741	0.0958	2.32482	0.0958
				4.44e-05	0.0959	1.02437	0.0959	1.96691	0.0959	2.32482	0.0959
				4.43991e-05	0.096	1.02374	0.096	1.96687	0.096	2.32337	0.096
				4.43977e-05	0.0961	1.02254	0.0961	1.9658	0.0961	2.32337	0.0961
				4.43921e-05	0.0962	1.02144	0.0962	1.96383	0.0962	2.32328	0.0962
				4.43826e-05	0.0963	1.02046	0.0963	1.96352	0.0963	2.32124	0.0963
				4.43526e-05	0.0964	1.01984	0.0964	1.96209	0.0964	2.31851	0.0964
				4.4302e-05	0.0965	1.01956	0.0965	1.96119	0.0965	2.31791	0.0965
				4.42914e-05	0.0966	1.01911	0.0966	1.959	0.0966	2.3174	0.0966
				4.42725e-05	0.0967	1.01849	0.0967	1.95882	0.0967	2.31698	0.0967
				4.4204e-05	0.0968	1.01813	0.0968	1.95744	0.0968	2.31561	0.0968
				4.42028e-05	0.0969	1.01797	0.0969	1.95681	0.0969	2.31459	0.0969
				4.41844e-05	0.097	1.01786	0.097	1.95618	0.097	2.31425	0.097
				4.41784e-05	0.0971	1.01749	0.0971	1.95592	0.0971	2.31254	0.0971
				4.41675e-05	0.0972	1.015	0.0972	1.95404	0.0972	2.31067	0.0972
				4.41627e-05	0.0973	1.01455	0.0973	1.95363	0.0973	2.30939	0.0973
				4.41246e-05	0.0974	1.01446	0.0974	1.95362	0.0974	2.3093	0.0974
				4.40627e-05	0.0975	1.01361	0.0975	1.95346	0.0975	2.30828	0.0975
				4.40108e-05	0.0976	1.01359	0.0976	1.95332	0.0976	2.3082	0.0976
				4.3997e-05	0.0977	1.01132	0.0977	1.95287	0.0977	2.3047	0.0977
				4.39367e-05	0.0978	1.01032	0.0978	1.9522	0.0978	2.30453	0.0978
				4.39088e-05	0.0979	1.01017	0.0979	1.95028	0.0979	2.30419	0.0979
				4.39044e-05	0.098	1.00998	0.098	1.95019	0.098	2.30248	0.098
				4.38864e-05	0.0981	1.00882	0.0981	1.94974	0.0981	2.30206	0.0981
				4.38198e-05	0.0982	1.00864	0.0982	1.9489	0.0982	2.30197	0.0982
				4.37946e-05	0.0983	1.00794	0.0983	1.94711	0.0983	2.3018	0.0983
				4.37915e-05	0.0984	1.00604	0.0984	1.94603	0.0984	2.30146	0.0984
				4.37739e-05	0.0985	1.00444	0.0985	1.94586	0.0985	2.2972	0.0985
				4.37529e-05	0.0986	1.00228	0.0986	1.94527	0.0986	2.29558	0.0986
				4.37224e-05	0.0987	1.00201	0.0987	1.94465	0.0987	2.29455	0.0987
				4.35932e-05	0.0988	1.00131	0.0988	1.94335	0.0988	2.29396	0.0988
				4.35915e-05	0.0989	1.00049	0.0989	1.94308	0.0989	2.29183	0.0989
				4.35806e-05	0.099	1	0.099	1.94232	0.099	2.29063	0.099
				4.35773e-05	0.0991	0.99983	0.0991	1.94152	0.0991	2.29038	0.0991
				4.35686e-05	0.0992	0.99901	0.0992	1.94004	0.0992	2.29021	0.0992
				4.35677e-05	0.0993	0.997942	0.0993	1.93946	0.0993	2.28961	0.0993
				4.35657e-05	0.0994	0.997199	0.0994	1.9383	0.0994	2.28603	0.0994
				4.35618e-05	0.0995	0.995554	0.0995	1.93825	0.0995	2.28594	0.0995
				4.35294e-05	0.0996	0.994905	0.0996	1.93816	0.0996	2.28509	0.0996
				4.35164e-05	0.0997	0.993175	0.0997	1.93786	0.0997	2.28484	0.0997
				4.34965e-05	0.0998	0.992597	0.0998	1.93709	0.0998	2.28398	0.0998
				4.34929e-05	0.0999	0.992341	0.0999	1.93584	0.0999	2.27921	0.0999
				4.34782e-05	0.1	0.99111	0.1	1.9358	0.1	2.27853	0.1
				4.33993e-05	0.1001	0.99046	0.1001	1.93575	0.1001	2.27853	0.1001
				4.33712e-05	0.1002	0.990427	0.1002	1.93499	0.1002	2.2781	0.1002
				4.33574e-05	0.1003	0.989471	0.1003	1.93468	0.1003	2.27802	0.1003
				4.33344e-05	0.1004	0.988942	0.1004	1.93369	0.1004	2.27767	0.1004
				4.33332e-05	0.1005	0.988712	0.1005	1.93289	0.1005	2.27665	0.1005
				4.33283e-05	0.1006	0.98809	0.1006	1.93235	0.1006	2.27631	0.1006
				4.32988e-05	0.1007	0.987547	0.1007	1.93199	0.1007	2.27623	0.1007
				4.32914e-05	0.1008	0.98693	0.1008	1.93141	0.1008	2.27597	0.1008
				4.32613e-05	0.1009	0.98664	0.1009	1.93083	0.1009	2.27444	0.1009
				4.3216e-05	0.101	0.986355	0.101	1.92824	0.101	2.27239	0.101
				4.32104e-05	0.1011	0.986223	0.1011	1.92743	0.1011	2.27213	0.1011
				4.31974e-05	0.1012	0.985446	0.1012	1.92721	0.1012	2.27145	0.1012
				4.31913e-05	0.1013	0.984788	0.1013	1.92694	0.1013	2.27111	0.1013
				4.31704e-05	0.1014	0.983478	0.1014	1.92636	0.1014	2.27111	0.1014
				4.31605e-05	0.1015	0.982606	0.1015	1.92573	0.1015	2.26915	0.1015
				4.31448e-05	0.1016	0.982404	0.1016	1.92542	0.1016	2.26847	0.1016
				4.31042e-05	0.1017	0.981595	0.1017	1.92515	0.1017	2.26352	0.1017
				4.30993e-05	0.1018	0.981199	0.1018	1.92435	0.1018	2.2631	0.1018
				4.30892e-05	0.1019	0.98036	0.1019	1.92328	0.1019	2.26173	0.1019
				4.30804e-05	0.102	0.980191	0.102	1.92198	0.102	2.26088	0.102
				4.30694e-05	0.1021	0.979366	0.1021	1.92189	0.1021	2.2596	0.1021
				4.30632e-05	0.1022	0.979041	0.1022	1.92131	0.1022	2.2596	0.1022
				4.30471e-05	0.1023	0.978134	0.1023	1.92077	0.1023	2.25704	0.1023
				4.30448e-05	0.1024	0.977637	0.1024	1.91916	0.1024	2.25525	0.1024
				4.30238e-05	0.1025	0.977424	0.1025	1.91822	0.1025	2.25397	0.1025
				4.29417e-05	0.1026	0.976908	0.1026	1.91735	0.1026	2.25312	0.1026
				4.29371e-05	0.1027	0.975502	0.1027	1.91277	0.1027	2.25167	0.1027
				4.28411e-05	0.1028	0.97435	0.1028	1.91277	0.1028	2.25091	0.1028
				4.28247e-05	0.1029	0.974137	0.1029	1.9125	0.1029	2.25065	0.1029
				4.28092e-05	0.103	0.973981	0.103	1.9121	0.103	2.2498	0.103
				4.27833e-05	0.1031	0.973551	0.1031	1.91161	0.1031	2.2498	0.1031
				4.27829e-05	0.1032	0.973288	0.1032	1.91019	0.1032	2.24954	0.1032
				4.27285e-05	0.1033	0.972708	0.1033	1.90995	0.1033	2.24877	0.1033
				4.27248e-05	0.1034	0.972547	0.1034	1.90959	0.1034	2.24869	0.1034
				4.27084e-05	0.1035	0.972511	0.1035	1.90593	0.1035	2.24835	0.1035
				4.26723e-05	0.1036	0.972051	0.1036	1.90503	0.1036	2.24792	0.1036
				4.26672e-05	0.1037	0.971819	0.1037	1.90494	0.1037	2.24758	0.1037
				4.26401e-05	0.1038	0.971735	0.1038	1.90339	0.1038	2.24698	0.1038
				4.2629e-05	0.1039	0.971734	0.1039	1.90074	0.1039	2.24613	0.1039
				4.26259e-05	0.104	0.971594	0.104	1.90038	0.104	2.24588	0.104
				4.25944e-05	0.1041	0.970996	0.1041	1.90032	0.1041	2.24519	0.1041
				4.2585e-05	0.1042	0.970673	0.1042	1.89932	0.1042	2.24451	0.1042
				4.25421e-05	0.1043	0.970656	0.1043	1.899	0.1043	2.24443	0.1043
				4.24603e-05	0.1044	0.969593	0.1044	1.89833	0.1044	2.24238	0.1044
				4.24541e-05	0.1045	0.969423	0.1045	1.88827	0.1045	2.24136	0.1045
				4.24433e-05	0.1046	0.969405	0.1046	1.87886	0.1046	2.24102	0.1046
				4.24229e-05	0.1047	0.968911	0.1047	1.87817	0.1047	2.24102	0.1047
				4.24146e-05	0.1048	0.968699	0.1048	1.87817	0.1048	2.24059	0.1048
				4.23774e-05	0.1049	0.968436	0.1049	1.87334	0.1049	2.23906	0.1049
				4.23639e-05	0.105	0.96787	0.105	1.87278	0.105	2.2388	0.105
				4.23626e-05	0.1051	0.967858	0.1051	1.8703	0.1051	2.23863	0.1051
				4.23361e-05	0.1052	0.967711	0.1052	1.87006	0.1052	2.23849	0.1052
				4.23358e-05	0.1053	0.967531	0.1053	1.86907	0.1053	2.23641	0.1053
				4.23348e-05	0.1054	0.966955	0.1054	1.8688	0.1054	2.23539	0.1054
				4.23342e-05	0.1055	0.966804	0.1055	1.86871	0.1055	2.23411	0.1055
				4.23317e-05	0.1056	0.966617	0.1056	1.86702	0.1056	2.23394	0.1056
				4.22769e-05	0.1057	0.965476	0.1057	1.86571	0.1057	2.2336	0.1057
				4.22701e-05	0.1058	0.964146	0.1058	1.86342	0.1058	2.2336	0.1058
				4.22652e-05	0.1059	0.963999	0.1059	1.86323	0.1059	2.23198	0.1059
				4.22444e-05	0.106	0.963753	0.106	1.86305	0.106	2.22789	0.106
				4.22397e-05	0.1061	0.963544	0.1061	1.86234	0.1061	2.22772	0.1061
				4.22397e-05	0.1062	0.963428	0.1062	1.86187	0.1062	2.22746	0.1062
				4.22396e-05	0.1063	0.963156	0.1063	1.86178	0.1063	2.22678	0.1063
				4.2231e-05	0.1064	0.962311	0.1064	1.86084	0.1064	2.22627	0.1064
				4.21915e-05	0.1065	0.961955	0.1065	1.86056	0.1065	2.22516	0.1065
				4.21676e-05	0.1066	0.961694	0.1066	1.86047	0.1066	2.22345	0.1066
				4.2125e-05	0.1067	0.961203	0.1067	1.85967	0.1067	2.22158	0.1067
				4.20863e-05	0.1068	0.960864	0.1068	1.85953	0.1068	2.21928	0.1068
				4.2074e-05	0.1069	0.959558	0.1069	1.85902	0.1069	2.21766	0.1069
				4.20536e-05	0.107	0.9595	0.107	1.85883	0.107	2.21663	0.107
				4.20471e-05	0.1071	0.959475	0.1071	1.85813	0.1071	2.21536	0.1071
				4.20455e-05	0.1072	0.958993	0.1072	1.85775	0.1072	2.21374	0.1072
				4.20445e-05	0.1073	0.958887	0.1073	1.85705	0.1073	2.21288	0.1073
				4.20255e-05	0.1074	0.958676	0.1074	1.85616	0.1074	2.20973	0.1074
				4.20054e-05	0.1075	0.95864	0.1075	1.85466	0.1075	2.20802	0.1075
				4.19944e-05	0.1076	0.958326	0.1076	1.85438	0.1076	2.20453	0.1076
				4.19881e-05	0.1077	0.958176	0.1077	1.85354	0.1077	2.20299	0.1077
				4.19854e-05	0.1078	0.957284	0.1078	1.85274	0.1078	2.20282	0.1078
				4.19727e-05	0.1079	0.957099	0.1079	1.85021	0.1079	2.20214	0.1079
				4.19645e-05	0.108	0.956688	0.108	1.85007	0.108	2.19796	0.108
				4.19327e-05	0.1081	0.955896	0.1081	1.84858	0.1081	2.19532	0.1081
				4.18879e-05	0.1082	0.955614	0.1082	1.84801	0.1082	2.18995	0.1082
				4.18178e-05	0.1083	0.955046	0.1083	1.84797	0.1083	2.18884	0.1083
				4.18157e-05	0.1084	0.954864	0.1084	1.84773	0.1084	2.18535	0.1084
				4.18113e-05	0.1085	0.954228	0.1085	1.84698	0.1085	2.18484	0.1085
				4.1801e-05	0.1086	0.953397	0.1086	1.84642	0.1086	2.18262	0.1086
				4.17936e-05	0.1087	0.953149	0.1087	1.84549	0.1087	2.17486	0.1087
				4.17859e-05	0.1088	0.953149	0.1088	1.84549	0.1088	2.17452	0.1088
				4.17606e-05	0.1089	0.95167	0.1089	1.84544	0.1089	2.16791	0.1089
				4.17242e-05	0.109	0.951256	0.109	1.84441	0.109	2.16426	0.109
				4.16866e-05	0.1091	0.950359	0.1091	1.84436	0.1091	2.16183	0.1091
				4.16587e-05	0.1092	0.949428	0.1092	1.84432	0.1092	2.16018	0.1092
				4.16558e-05	0.1093	0.948087	0.1093	1.84399	0.1093	2.15793	0.1093
				4.16505e-05	0.1094	0.947875	0.1094	1.84375	0.1094	2.15788	0.1094
				4.16505e-05	0.1095	0.947726	0.1095	1.84282	0.1095	2.15658	0.1095
				4.16463e-05	0.1096	0.947723	0.1096	1.84272	0.1096	2.14925	0.1096
				4.16396e-05	0.1097	0.947521	0.1097	1.84249	0.1097	2.14911	0.1097
				4.15816e-05	0.1098	0.94717	0.1098	1.84193	0.1098	2.14892	0.1098
				4.15801e-05	0.1099	0.947134	0.1099	1.84109	0.1099	2.14748	0.1099
				4.15734e-05	0.11	0.946572	0.11	1.84085	0.11	2.14681	0.11
				4.15712e-05	0.1101	0.945611	0.1101	1.83989	0.1101	2.13991	0.1101
				4.1549e-05	0.1102	0.944846	0.1102	1.83828	0.1102	2.13924	0.1102
				4.15276e-05	0.1103	0.944452	0.1103	1.83776	0.1103	2.13871	0.1103
				4.15019e-05	0.1104	0.944026	0.1104	1.83753	0.1104	2.13747	0.1104
				4.14935e-05	0.1105	0.943695	0.1105	1.83687	0.1105	2.13541	0.1105
				4.14873e-05	0.1106	0.942722	0.1106	1.83598	0.1106	2.13526	0.1106
				4.14639e-05	0.1107	0.942718	0.1107	1.83467	0.1107	2.13512	0.1107
				4.14512e-05	0.1108	0.941981	0.1108	1.8343	0.1108	2.13354	0.1108
				4.14436e-05	0.1109	0.941593	0.1109	1.83406	0.1109	2.12937	0.1109
				4.14158e-05	0.111	0.941478	0.111	1.83397	0.111	2.12908	0.111
				4.14061e-05	0.1111	0.941346	0.1111	1.83275	0.1111	2.12827	0.1111
				4.13159e-05	0.1112	0.941246	0.1112	1.83177	0.1112	2.1275	0.1112
				4.13064e-05	0.1113	0.940429	0.1113	1.83172	0.1113	2.12716	0.1113
				4.1299e-05	0.1114	0.940425	0.1114	1.83168	0.1114	2.12587	0.1114
				4.12835e-05	0.1115	0.940287	0.1115	1.83144	0.1115	2.12477	0.1115
				4.12808e-05	0.1116	0.938946	0.1116	1.8314	0.1116	2.12411	0.1116
				4.12752e-05	0.1117	0.938934	0.1117	1.83126	0.1117	2.12319	0.1117
				4.12744e-05	0.1118	0.938698	0.1118	1.83116	0.1118	2.12276	0.1118
				4.12715e-05	0.1119	0.938663	0.1119	1.83013	0.1119	2.12271	0.1119
				4.12578e-05	0.112	0.938484	0.112	1.82957	0.112	2.12098	0.112
				4.12294e-05	0.1121	0.937216	0.1121	1.82943	0.1121	2.1205	0.1121
				4.11979e-05	0.1122	0.937206	0.1122	1.82888	0.1122	2.11988	0.1122
				4.1176e-05	0.1123	0.937038	0.1123	1.82873	0.1123	2.11979	0.1123
				4.1163e-05	0.1124	0.936797	0.1124	1.82845	0.1124	2.11969	0.1124
				4.11428e-05	0.1125	0.936404	0.1125	1.82835	0.1125	2.11878	0.1125
				4.1072e-05	0.1126	0.9363	0.1126	1.82765	0.1126	2.11802	0.1126
				4.10634e-05	0.1127	0.936122	0.1127	1.82671	0.1127	2.11777	0.1127
				4.10195e-05	0.1128	0.934569	0.1128	1.82648	0.1128	2.11758	0.1128
				4.10155e-05	0.1129	0.9345	0.1129	1.82615	0.1129	2.11749	0.1129
				4.09926e-05	0.113	0.93426	0.113	1.82578	0.113	2.11729	0.113
				4.09855e-05	0.1131	0.933106	0.1131	1.82494	0.1131	2.11595	0.1131
				4.09793e-05	0.1132	0.932769	0.1132	1.8247	0.1132	2.11581	0.1132
				4.09757e-05	0.1133	0.931624	0.1133	1.82461	0.1133	2.11504	0.1133
				4.08969e-05	0.1134	0.93104	0.1134	1.82447	0.1134	2.11418	0.1134
				4.08521e-05	0.1135	0.930316	0.1135	1.82433	0.1135	2.11313	0.1135
				4.08497e-05	0.1136	0.929975	0.1136	1.82395	0.1136	2.11226	0.1136
				4.08481e-05	0.1137	0.929562	0.1137	1.82194	0.1137	2.1115	0.1137
				4.07973e-05	0.1138	0.928331	0.1138	1.82133	0.1138	2.11059	0.1138
				4.07785e-05	0.1139	0.927855	0.1139	1.82128	0.1139	2.11015	0.1139
				4.07779e-05	0.114	0.927125	0.114	1.82058	0.114	2.10948	0.114
				4.07716e-05	0.1141	0.926282	0.1141	1.82035	0.1141	2.10857	0.1141
				4.07119e-05	0.1142	0.926239	0.1142	1.81908	0.1142	2.10805	0.1142
				4.06736e-05	0.1143	0.925639	0.1143	1.81894	0.1143	2.10685	0.1143
				4.06631e-05	0.1144	0.925216	0.1144	1.81824	0.1144	2.10623	0.1144
				4.06562e-05	0.1145	0.925206	0.1145	1.81801	0.1145	2.10488	0.1145
				4.06054e-05	0.1146	0.924724	0.1146	1.81796	0.1146	2.1045	0.1146
				4.05851e-05	0.1147	0.924391	0.1147	1.81731	0.1147	2.10302	0.1147
				4.05583e-05	0.1148	0.924301	0.1148	1.81707	0.1148	2.10254	0.1148
				4.05536e-05	0.1149	0.924058	0.1149	1.81698	0.1149	2.10028	0.1149
				4.05111e-05	0.115	0.923725	0.115	1.81642	0.115	2.09981	0.115
				4.05011e-05	0.1151	0.923681	0.1151	1.81599	0.1151	2.09861	0.1151
				4.0479e-05	0.1152	0.922827	0.1152	1.81567	0.1152	2.09822	0.1152
				4.04357e-05	0.1153	0.921759	0.1153	1.8152	0.1153	2.0976	0.1153
				4.04215e-05	0.1154	0.921108	0.1154	1.81388	0.1154	2.09755	0.1154
				4.04142e-05	0.1155	0.921056	0.1155	1.81347	0.1155	2.09664	0.1155
				4.03878e-05	0.1156	0.920523	0.1156	1.81333	0.1156	2.09626	0.1156
				4.03838e-05	0.1157	0.920275	0.1157	1.81295	0.1157	2.09616	0.1157
				4.03273e-05	0.1158	0.920205	0.1158	1.81221	0.1158	2.09616	0.1158
				4.03238e-05	0.1159	0.91971	0.1159	1.81159	0.1159	2.09602	0.1159
				4.03053e-05	0.116	0.919133	0.116	1.81113	0.116	2.09592	0.116
				4.0264e-05	0.1161	0.918863	0.1161	1.81103	0.1161	2.09564	0.1161
				4.02458e-05	0.1162	0.918178	0.1162	1.81	0.1162	2.09444	0.1162
				4.02262e-05	0.1163	0.917983	0.1163	1.80971	0.1163	2.09386	0.1163
				4.01731e-05	0.1164	0.917504	0.1164	1.8086	0.1164	2.09353	0.1164
				4.01666e-05	0.1165	0.917395	0.1165	1.80832	0.1165	2.09276	0.1165
				4.01459e-05	0.1166	0.917077	0.1166	1.80799	0.1166	2.09262	0.1166
				4.00292e-05	0.1167	0.917074	0.1167	1.80747	0.1167	2.09142	0.1167
				4.0025e-05	0.1168	0.916982	0.1168	1.80687	0.1168	2.09075	0.1168
				4.00089e-05	0.1169	0.916434	0.1169	1.80658	0.1169	2.09046	0.1169
				3.99912e-05	0.117	0.915578	0.117	1.80654	0.117	2.09022	0.117
				3.99704e-05	0.1171	0.91542	0.1171	1.80644	0.1171	2.08922	0.1171
				3.99333e-05	0.1172	0.914923	0.1172	1.80584	0.1172	2.08783	0.1172
				3.99307e-05	0.1173	0.91489	0.1173	1.80433	0.1173	2.08773	0.1173
				3.98925e-05	0.1174	0.914192	0.1174	1.80415	0.1174	2.0862	0.1174
				3.98883e-05	0.1175	0.913549	0.1175	1.80247	0.1175	2.08586	0.1175
				3.98681e-05	0.1176	0.913337	0.1176	1.80218	0.1176	2.08543	0.1176
				3.98618e-05	0.1177	0.912644	0.1177	1.80167	0.1177	2.08533	0.1177
				3.98463e-05	0.1178	0.912537	0.1178	1.80134	0.1178	2.08505	0.1178
				3.98371e-05	0.1179	0.912489	0.1179	1.80115	0.1179	2.08375	0.1179
				3.97444e-05	0.118	0.91229	0.118	1.80097	0.118	2.08294	0.118
				3.97364e-05	0.1181	0.911875	0.1181	1.80026	0.1181	2.08251	0.1181
				3.97242e-05	0.1182	0.911252	0.1182	1.80012	0.1182	2.08232	0.1182
				3.9677e-05	0.1183	0.910533	0.1183	1.79975	0.1183	2.08193	0.1183
				3.9649e-05	0.1184	0.910074	0.1184	1.79914	0.1184	2.08193	0.1184
				3.96436e-05	0.1185	0.90998	0.1185	1.79891	0.1185	2.08174	0.1185
				3.96305e-05	0.1186	0.90994	0.1186	1.79741	0.1186	2.08155	0.1186
				3.96222e-05	0.1187	0.909441	0.1187	1.79708	0.1187	2.08141	0.1187
				3.96129e-05	0.1188	0.908947	0.1188	1.79694	0.1188	2.08054	0.1188
				3.95862e-05	0.1189	0.908909	0.1189	1.79638	0.1189	2.08054	0.1189
				3.95798e-05	0.119	0.908579	0.119	1.79629	0.119	2.07978	0.119
				3.9558e-05	0.1191	0.908297	0.1191	1.79591	0.1191	2.0782	0.1191
				3.95531e-05	0.1192	0.9081	0.1192	1.79479	0.1192	2.07805	0.1192
				3.95305e-05	0.1193	0.907696	0.1193	1.79432	0.1193	2.07724	0.1193
				3.94678e-05	0.1194	0.907161	0.1194	1.79376	0.1194	2.07714	0.1194
				3.94621e-05	0.1195	0.906751	0.1195	1.7931	0.1195	2.07532	0.1195
				3.94479e-05	0.1196	0.90598	0.1196	1.79231	0.1196	2.07513	0.1196
				3.94463e-05	0.1197	0.905839	0.1197	1.79226	0.1197	2.07436	0.1197
				3.94334e-05	0.1198	0.905133	0.1198	1.79156	0.1198	2.07388	0.1198
				3.94205e-05	0.1199	0.905002	0.1199	1.79114	0.1199	2.0734	0.1199
				3.93567e-05	0.12	0.904675	0.12	1.79086	0.12	2.07321	0.12
				3.93504e-05	0.1201	0.904526	0.1201	1.79076	0.1201	2.07302	0.1201
				3.92428e-05	0.1202	0.904258	0.1202	1.79043	0.1202	2.07297	0.1202
				3.92184e-05	0.1203	0.904145	0.1203	1.78851	0.1203	2.07249	0.1203
				3.91327e-05	0.1204	0.904093	0.1204	1.78781	0.1204	2.07206	0.1204
				3.91179e-05	0.1205	0.904001	0.1205	1.78716	0.1205	2.07192	0.1205
				3.91108e-05	0.1206	0.903346	0.1206	1.7866	0.1206	2.07163	0.1206
				3.91029e-05	0.1207	0.902926	0.1207	1.78571	0.1207	2.07154	0.1207
				3.90992e-05	0.1208	0.902863	0.1208	1.78505	0.1208	2.07106	0.1208
				3.90633e-05	0.1209	0.902651	0.1209	1.78458	0.1209	2.07077	0.1209
				3.90609e-05	0.121	0.902278	0.121	1.78388	0.121	2.07067	0.121
				3.90562e-05	0.1211	0.902067	0.1211	1.78383	0.1211	2.069	0.1211
				3.90447e-05	0.1212	0.901866	0.1212	1.78173	0.1212	2.0688	0.1212
				3.90372e-05	0.1213	0.901261	0.1213	1.78168	0.1213	2.06799	0.1213
				3.90234e-05	0.1214	0.901222	0.1214	1.7814	0.1214	2.06761	0.1214
				3.90004e-05	0.1215	0.90121	0.1215	1.78117	0.1215	2.06761	0.1215
				3.89738e-05	0.1216	0.90078	0.1216	1.78037	0.1216	2.06684	0.1216
				3.89273e-05	0.1217	0.90024	0.1217	1.78011	0.1217	2.06497	0.1217
				3.89219e-05	0.1218	0.899722	0.1218	1.77903	0.1218	2.06349	0.1218
				3.88923e-05	0.1219	0.899445	0.1219	1.7785	0.1219	2.06277	0.1219
				3.88883e-05	0.122	0.899231	0.122	1.774	0.122	2.05932	0.122
				3.88599e-05	0.1221	0.898446	0.1221	1.77386	0.1221	2.05898	0.1221
				3.88553e-05	0.1222	0.898324	0.1222	1.77255	0.1222	2.05845	0.1222
				3.88227e-05	0.1223	0.897845	0.1223	1.77194	0.1223	2.05822	0.1223
				3.87546e-05	0.1224	0.897471	0.1224	1.77133	0.1224	2.0573	0.1224
				3.87531e-05	0.1225	0.896694	0.1225	1.77101	0.1225	2.05726	0.1225
				3.86961e-05	0.1226	0.896574	0.1226	1.77077	0.1226	2.05673	0.1226
				3.86889e-05	0.1227	0.896322	0.1227	1.76965	0.1227	2.05611	0.1227
				3.86674e-05	0.1228	0.896243	0.1228	1.76656	0.1228	2.05524	0.1228
				3.86368e-05	0.1229	0.895606	0.1229	1.76534	0.1229	2.05271	0.1229
				3.86335e-05	0.123	0.895598	0.123	1.76445	0.123	2.05256	0.123
				3.86189e-05	0.1231	0.895439	0.1231	1.76445	0.1231	2.05223	0.1231
				3.85831e-05	0.1232	0.895173	0.1232	1.76326	0.1232	2.05136	0.1232
				3.85659e-05	0.1233	0.894973	0.1233	1.76291	0.1233	2.04997	0.1233
				3.8553e-05	0.1234	0.894743	0.1234	1.75912	0.1234	2.04882	0.1234
				3.85233e-05	0.1235	0.893212	0.1235	1.75348	0.1235	2.04767	0.1235
				3.85228e-05	0.1236	0.893162	0.1236	1.75205	0.1236	2.04734	0.1236
				3.8521e-05	0.1237	0.892892	0.1237	1.75185	0.1237	2.04336	0.1237
				3.84971e-05	0.1238	0.89286	0.1238	1.7434	0.1238	2.04331	0.1238
				3.8455e-05	0.1239	0.892353	0.1239	1.7434	0.1239	2.03565	0.1239
				3.84458e-05	0.124	0.892233	0.124	1.7424	0.124	2.0345	0.124
				3.84391e-05	0.1241	0.892018	0.1241	1.74233	0.1241	2.03191	0.1241
				3.84244e-05	0.1242	0.89178	0.1242	1.74088	0.1242	2.03086	0.1242
				3.83974e-05	0.1243	0.891327	0.1243	1.73678	0.1243	2.01605	0.1243
				3.83773e-05	0.1244	0.891251	0.1244	1.73463	0.1244	2.01587	0.1244
				3.83213e-05	0.1245	0.891165	0.1245	1.73405	0.1245	2.01547	0.1245
				3.83085e-05	0.1246	0.891059	0.1246	1.734	0.1246	2.01493	0.1246
				3.83004e-05	0.1247	0.891011	0.1247	1.73348	0.1247	2.01248	0.1247
				3.82909e-05	0.1248	0.890761	0.1248	1.73264	0.1248	2.00863	0.1248
				3.82501e-05	0.1249	0.89063	0.1249	1.73253	0.1249	2.00769	0.1249
				3.82491e-05	0.125	0.889797	0.125	1.73232	0.125	2.00519	0.125
				3.82304e-05	0.1251	0.88951	0.1251	1.73148	0.1251	2.00313	0.1251
				3.82128e-05	0.1252	0.889401	0.1252	1.73138	0.1252	2.00286	0.1252
				3.82089e-05	0.1253	0.889307	0.1253	1.73085	0.1253	2.00219	0.1253
				3.82076e-05	0.1254	0.888932	0.1254	1.73012	0.1254	2.00203	0.1254
				3.81971e-05	0.1255	0.888664	0.1255	1.72986	0.1255	2.00148	0.1255
				3.81887e-05	0.1256	0.888603	0.1256	1.72965	0.1256	2.00089	0.1256
				3.81819e-05	0.1257	0.888172	0.1257	1.72891	0.1257	2.00076	0.1257
				3.81793e-05	0.1258	0.887576	0.1258	1.72849	0.1258	2.00072	0.1258
				3.81376e-05	0.1259	0.887478	0.1259	1.7277	0.1259	1.99799	0.1259
				3.80212e-05	0.126	0.886953	0.126	1.7277	0.126	1.99562	0.126
				3.80154e-05	0.1261	0.886879	0.1261	1.72755	0.1261	1.99548	0.1261
				3.79954e-05	0.1262	0.88668	0.1262	1.72534	0.1262	1.9941	0.1262
				3.7982e-05	0.1263	0.886606	0.1263	1.72508	0.1263	1.99298	0.1263
				3.79554e-05	0.1264	0.886306	0.1264	1.72295	0.1264	1.99289	0.1264
				3.79202e-05	0.1265	0.885941	0.1265	1.7223	0.1265	1.99285	0.1265
				3.78882e-05	0.1266	0.885558	0.1266	1.72204	0.1266	1.99227	0.1266
				3.78844e-05	0.1267	0.884979	0.1267	1.72167	0.1267	1.99215	0.1267
				3.78582e-05	0.1268	0.884973	0.1268	1.72146	0.1268	1.99191	0.1268
				3.78446e-05	0.1269	0.884815	0.1269	1.72072	0.1269	1.99151	0.1269
				3.78359e-05	0.127	0.884569	0.127	1.71836	0.127	1.99115	0.127
				3.78314e-05	0.1271	0.884167	0.1271	1.71831	0.1271	1.99066	0.1271
				3.78309e-05	0.1272	0.883696	0.1272	1.71763	0.1272	1.99021	0.1272
				3.77821e-05	0.1273	0.88328	0.1273	1.71736	0.1273	1.99012	0.1273
				3.77483e-05	0.1274	0.883205	0.1274	1.71726	0.1274	1.98927	0.1274
				3.7733e-05	0.1275	0.882576	0.1275	1.71679	0.1275	1.98918	0.1275
				3.77286e-05	0.1276	0.882456	0.1276	1.71652	0.1276	1.98905	0.1276
				3.77254e-05	0.1277	0.881805	0.1277	1.71584	0.1277	1.98878	0.1277
				3.76929e-05	0.1278	0.881388	0.1278	1.71537	0.1278	1.98869	0.1278
				3.76649e-05	0.1279	0.881127	0.1279	1.71469	0.1279	1.98842	0.1279
				3.76646e-05	0.128	0.880588	0.128	1.71316	0.128	1.98757	0.128
				3.76434e-05	0.1281	0.880324	0.1281	1.7129	0.1281	1.98726	0.1281
				3.76336e-05	0.1282	0.880061	0.1282	1.71233	0.1282	1.98654	0.1282
				3.76311e-05	0.1283	0.87979	0.1283	1.7117	0.1283	1.98654	0.1283
				3.76002e-05	0.1284	0.87958	0.1284	1.71154	0.1284	1.98641	0.1284
				3.75908e-05	0.1285	0.879091	0.1285	1.71149	0.1285	1.98632	0.1285
				3.75818e-05	0.1286	0.878856	0.1286	1.70912	0.1286	1.98605	0.1286
				3.75696e-05	0.1287	0.878718	0.1287	1.70865	0.1287	1.98516	0.1287
				3.75432e-05	0.1288	0.877379	0.1288	1.70834	0.1288	1.98507	0.1288
				3.74968e-05	0.1289	0.877161	0.1289	1.70729	0.1289	1.98471	0.1289
				3.74623e-05	0.129	0.876999	0.129	1.70676	0.129	1.98323	0.129
				3.74591e-05	0.1291	0.876955	0.1291	1.70634	0.1291	1.98319	0.1291
				3.74438e-05	0.1292	0.876793	0.1292	1.70634	0.1292	1.98252	0.1292
				3.74344e-05	0.1293	0.876541	0.1293	1.70618	0.1293	1.98203	0.1293
				3.74267e-05	0.1294	0.876479	0.1294	1.70456	0.1294	1.98145	0.1294
				3.74136e-05	0.1295	0.876478	0.1295	1.70424	0.1295	1.98145	0.1295
				3.73921e-05	0.1296	0.876326	0.1296	1.7032	0.1296	1.98064	0.1296
				3.73796e-05	0.1297	0.875887	0.1297	1.70319	0.1297	1.98033	0.1297
				3.73582e-05	0.1298	0.875763	0.1298	1.70298	0.1298	1.98019	0.1298
				3.73452e-05	0.1299	0.875688	0.1299	1.70241	0.1299	1.98015	0.1299
				3.73096e-05	0.13	0.875353	0.13	1.70225	0.13	1.98001	0.13
				3.73006e-05	0.1301	0.875217	0.1301	1.70209	0.1301	1.97943	0.1301
				3.72637e-05	0.1302	0.87498	0.1302	1.70162	0.1302	1.97885	0.1302
				3.72534e-05	0.1303	0.874972	0.1303	1.69978	0.1303	1.97849	0.1303
				3.72507e-05	0.1304	0.87391	0.1304	1.69968	0.1304	1.97814	0.1304
				3.72196e-05	0.1305	0.87382	0.1305	1.69957	0.1305	1.97809	0.1305
				3.71906e-05	0.1306	0.873605	0.1306	1.69952	0.1306	1.97796	0.1306
				3.71881e-05	0.1307	0.873594	0.1307	1.69915	0.1307	1.97657	0.1307
				3.71787e-05	0.1308	0.873537	0.1308	1.69836	0.1308	1.97635	0.1308
				3.70998e-05	0.1309	0.87343	0.1309	1.69826	0.1309	1.97505	0.1309
				3.70961e-05	0.131	0.873161	0.131	1.698	0.131	1.97492	0.131
				3.70927e-05	0.1311	0.873111	0.1311	1.69794	0.1311	1.9746	0.1311
				3.70873e-05	0.1312	0.872791	0.1312	1.69758	0.1312	1.97443	0.1312
				3.70681e-05	0.1313	0.872575	0.1313	1.69747	0.1313	1.97434	0.1313
				3.70655e-05	0.1314	0.872574	0.1314	1.69742	0.1314	1.97416	0.1314
				3.70585e-05	0.1315	0.872316	0.1315	1.69742	0.1315	1.97362	0.1315
				3.7052e-05	0.1316	0.872042	0.1316	1.69716	0.1316	1.97335	0.1316
				3.70459e-05	0.1317	0.871854	0.1317	1.69705	0.1317	1.97317	0.1317
				3.70197e-05	0.1318	0.871678	0.1318	1.69695	0.1318	1.97299	0.1318
				3.69922e-05	0.1319	0.870426	0.1319	1.69695	0.1319	1.97295	0.1319
				3.69754e-05	0.132	0.870172	0.132	1.69368	0.132	1.97291	0.132
				3.69356e-05	0.1321	0.869801	0.1321	1.69348	0.1321	1.97273	0.1321
				3.69106e-05	0.1322	0.869751	0.1322	1.6917	0.1322	1.97264	0.1322
				3.68699e-05	0.1323	0.869476	0.1323	1.69165	0.1323	1.97255	0.1323
				3.6869e-05	0.1324	0.869374	0.1324	1.69149	0.1324	1.9717	0.1324
				3.68483e-05	0.1325	0.868949	0.1325	1.69128	0.1325	1.97143	0.1325
				3.68142e-05	0.1326	0.868891	0.1326	1.69117	0.1326	1.97125	0.1326
				3.68091e-05	0.1327	0.868236	0.1327	1.69107	0.1327	1.97045	0.1327
				3.68075e-05	0.1328	0.867891	0.1328	1.69044	0.1328	1.96741	0.1328
				3.67996e-05	0.1329	0.86777	0.1329	1.69023	0.1329	1.96691	0.1329
				3.67945e-05	0.133	0.867712	0.133	1.69012	0.133	1.96687	0.133
				3.67859e-05	0.1331	0.867435	0.1331	1.6896	0.1331	1.96584	0.1331
				3.67789e-05	0.1332	0.867348	0.1332	1.68928	0.1332	1.9658	0.1332
				3.67743e-05	0.1333	0.867291	0.1333	1.68913	0.1333	1.96477	0.1333
				3.67586e-05	0.1334	0.867259	0.1334	1.68697	0.1334	1.96419	0.1334
				3.67575e-05	0.1335	0.867194	0.1335	1.68645	0.1335	1.96383	0.1335
				3.67464e-05	0.1336	0.866755	0.1336	1.68414	0.1336	1.96352	0.1336
				3.673e-05	0.1337	0.866735	0.1337	1.68377	0.1337	1.9632	0.1337
				3.67268e-05	0.1338	0.866545	0.1338	1.6832	0.1338	1.96209	0.1338
				3.672e-05	0.1339	0.866519	0.1339	1.68293	0.1339	1.96119	0.1339
				3.67064e-05	0.134	0.866465	0.134	1.68283	0.134	1.96088	0.134
				3.66765e-05	0.1341	0.866113	0.1341	1.68283	0.1341	1.96065	0.1341
				3.66421e-05	0.1342	0.865846	0.1342	1.68278	0.1342	1.96034	0.1342
				3.65964e-05	0.1343	0.865314	0.1343	1.68194	0.1343	1.96034	0.1343
				3.65887e-05	0.1344	0.865153	0.1344	1.68162	0.1344	1.95945	0.1344
				3.65403e-05	0.1345	0.864887	0.1345	1.67989	0.1345	1.95936	0.1345
				3.65319e-05	0.1346	0.864795	0.1346	1.67921	0.1346	1.959	0.1346
				3.65259e-05	0.1347	0.864766	0.1347	1.67847	0.1347	1.95882	0.1347
				3.64809e-05	0.1348	0.864204	0.1348	1.67747	0.1348	1.95873	0.1348
				3.6478e-05	0.1349	0.864081	0.1349	1.67674	0.1349	1.95744	0.1349
				3.64728e-05	0.135	0.864042	0.135	1.67627	0.135	1.95681	0.135
				3.64625e-05	0.1351	0.864029	0.1351	1.67574	0.1351	1.95618	0.1351
				3.64575e-05	0.1352	0.863908	0.1352	1.67548	0.1352	1.95592	0.1352
				3.64453e-05	0.1353	0.863904	0.1353	1.67501	0.1353	1.95404	0.1353
				3.64425e-05	0.1354	0.863864	0.1354	1.67501	0.1354	1.95363	0.1354
				3.64383e-05	0.1355	0.863797	0.1355	1.67364	0.1355	1.95362	0.1355
				3.64365e-05	0.1356	0.86362	0.1356	1.67338	0.1356	1.95346	0.1356
				3.64094e-05	0.1357	0.863506	0.1357	1.67207	0.1357	1.95332	0.1357
				3.63703e-05	0.1358	0.863451	0.1358	1.67196	0.1358	1.95314	0.1358
				3.63608e-05	0.1359	0.863394	0.1359	1.67102	0.1359	1.95287	0.1359
				3.63554e-05	0.136	0.863391	0.136	1.66997	0.136	1.95229	0.136
				3.63517e-05	0.1361	0.863275	0.1361	1.66992	0.1361	1.9522	0.1361
				3.63307e-05	0.1362	0.862893	0.1362	1.66976	0.1362	1.95095	0.1362
				3.63162e-05	0.1363	0.862541	0.1363	1.66934	0.1363	1.95028	0.1363
				3.62991e-05	0.1364	0.86248	0.1364	1.66929	0.1364	1.95019	0.1364
				3.62859e-05	0.1365	0.862415	0.1365	1.66902	0.1365	1.94992	0.1365
				3.62829e-05	0.1366	0.862369	0.1366	1.66897	0.1366	1.94974	0.1366
				3.6258e-05	0.1367	0.86229	0.1367	1.6686	0.1367	1.94966	0.1367
				3.6249e-05	0.1368	0.86099	0.1368	1.66855	0.1368	1.9489	0.1368
				3.62174e-05	0.1369	0.860862	0.1369	1.66803	0.1369	1.94778	0.1369
				3.62122e-05	0.137	0.860754	0.137	1.66718	0.137	1.94711	0.137
				3.62091e-05	0.1371	0.860586	0.1371	1.66596	0.1371	1.94684	0.1371
				3.61612e-05	0.1372	0.860302	0.1372	1.66593	0.1372	1.94603	0.1372
				3.61581e-05	0.1373	0.860218	0.1373	1.66561	0.1373	1.94586	0.1373
				3.61431e-05	0.1374	0.859847	0.1374	1.66509	0.1374	1.94527	0.1374
				3.61402e-05	0.1375	0.859839	0.1375	1.66498	0.1375	1.94469	0.1375
				3.61287e-05	0.1376	0.85961	0.1376	1.66351	0.1376	1.94465	0.1376
				3.61143e-05	0.1377	0.859212	0.1377	1.6632	0.1377	1.94465	0.1377
				3.61078e-05	0.1378	0.858872	0.1378	1.66161	0.1378	1.9446	0.1378
				3.61064e-05	0.1379	0.858819	0.1379	1.6612	0.1379	1.94335	0.1379
				3.6106e-05	0.138	0.858707	0.138	1.66089	0.138	1.94308	0.138
				3.61015e-05	0.1381	0.858638	0.1381	1.66078	0.1381	1.94237	0.1381
				3.60946e-05	0.1382	0.858521	0.1382	1.66021	0.1382	1.94232	0.1382
				3.6073e-05	0.1383	0.858464	0.1383	1.66	0.1383	1.94152	0.1383
				3.60589e-05	0.1384	0.857895	0.1384	1.65994	0.1384	1.94121	0.1384
				3.60368e-05	0.1385	0.857853	0.1385	1.65973	0.1385	1.94013	0.1385
				3.6035e-05	0.1386	0.857712	0.1386	1.65947	0.1386	1.94004	0.1386
				3.60268e-05	0.1387	0.857612	0.1387	1.65937	0.1387	1.93946	0.1387
				3.60054e-05	0.1388	0.857552	0.1388	1.65937	0.1388	1.9383	0.1388
				3.60047e-05	0.1389	0.857494	0.1389	1.65895	0.1389	1.93825	0.1389
				3.60024e-05	0.139	0.857322	0.139	1.65874	0.139	1.93816	0.139
				3.59655e-05	0.1391	0.857267	0.1391	1.65868	0.1391	1.93732	0.1391
				3.5937e-05	0.1392	0.856936	0.1392	1.65826	0.1392	1.93709	0.1392
				3.58859e-05	0.1393	0.856632	0.1393	1.65821	0.1393	1.93593	0.1393
				3.58804e-05	0.1394	0.856605	0.1394	1.65795	0.1394	1.93584	0.1394
				3.58739e-05	0.1395	0.855258	0.1395	1.6579	0.1395	1.9358	0.1395
				3.58517e-05	0.1396	0.855151	0.1396	1.65748	0.1396	1.9358	0.1396
				3.58482e-05	0.1397	0.855097	0.1397	1.65737	0.1397	1.93575	0.1397
				3.58155e-05	0.1398	0.854875	0.1398	1.65722	0.1398	1.93499	0.1398
				3.58106e-05	0.1399	0.85469	0.1399	1.65716	0.1399	1.93468	0.1399
				3.57909e-05	0.14	0.854634	0.14	1.65664	0.14	1.93427	0.14
				3.57882e-05	0.1401	0.854401	0.1401	1.6559	0.1401	1.93369	0.1401
				3.57808e-05	0.1402	0.854236	0.1402	1.65533	0.1402	1.93289	0.1402
				3.5747e-05	0.1403	0.853942	0.1403	1.65517	0.1403	1.93271	0.1403
				3.57163e-05	0.1404	0.853884	0.1404	1.65501	0.1404	1.93235	0.1404
				3.57084e-05	0.1405	0.853836	0.1405	1.65417	0.1405	1.93199	0.1405
				3.57026e-05	0.1406	0.853321	0.1406	1.65359	0.1406	1.93141	0.1406
				3.56993e-05	0.1407	0.853198	0.1407	1.65307	0.1407	1.93083	0.1407
				3.56854e-05	0.1408	0.853049	0.1408	1.65218	0.1408	1.93047	0.1408
				3.56841e-05	0.1409	0.852867	0.1409	1.6517	0.1409	1.9303	0.1409
				3.56474e-05	0.141	0.852747	0.141	1.6517	0.141	1.92855	0.141
				3.56447e-05	0.1411	0.852628	0.1411	1.65149	0.1411	1.92824	0.1411
				3.55984e-05	0.1412	0.852337	0.1412	1.65139	0.1412	1.92797	0.1412
				3.55791e-05	0.1413	0.85211	0.1413	1.65128	0.1413	1.92743	0.1413
				3.5576e-05	0.1414	0.85207	0.1414	1.6506	0.1414	1.92721	0.1414
				3.55672e-05	0.1415	0.852033	0.1415	1.6496	0.1415	1.92694	0.1415
				3.55569e-05	0.1416	0.851779	0.1416	1.64945	0.1416	1.92645	0.1416
				3.5553e-05	0.1417	0.851769	0.1417	1.64934	0.1417	1.92636	0.1417
				3.55507e-05	0.1418	0.851658	0.1418	1.64929	0.1418	1.92573	0.1418
				3.55495e-05	0.1419	0.851134	0.1419	1.64766	0.1419	1.92542	0.1419
				3.55396e-05	0.142	0.851088	0.142	1.64588	0.142	1.92515	0.142
				3.55386e-05	0.1421	0.851083	0.1421	1.64567	0.1421	1.92444	0.1421
				3.55212e-05	0.1422	0.850684	0.1422	1.64446	0.1422	1.92435	0.1422
				3.54979e-05	0.1423	0.850678	0.1423	1.64425	0.1423	1.92426	0.1423
				3.54872e-05	0.1424	0.850391	0.1424	1.64346	0.1424	1.92328	0.1424
				3.54455e-05	0.1425	0.850382	0.1425	1.64346	0.1425	1.92198	0.1425
				3.5432e-05	0.1426	0.849822	0.1426	1.64315	0.1426	1.92189	0.1426
				3.54122e-05	0.1427	0.849647	0.1427	1.64252	0.1427	1.92131	0.1427
				3.53809e-05	0.1428	0.849589	0.1428	1.64236	0.1428	1.92077	0.1428
				3.53361e-05	0.1429	0.849297	0.1429	1.64184	0.1429	1.91974	0.1429
				3.53239e-05	0.143	0.849278	0.143	1.64152	0.143	1.91952	0.143
				3.53198e-05	0.1431	0.848845	0.1431	1.64131	0.1431	1.91916	0.1431
				3.53152e-05	0.1432	0.848617	0.1432	1.641	0.1432	1.9184	0.1432
				3.53056e-05	0.1433	0.848464	0.1433	1.64047	0.1433	1.91822	0.1433
				3.52987e-05	0.1434	0.848254	0.1434	1.64021	0.1434	1.91739	0.1434
				3.52351e-05	0.1435	0.848045	0.1435	1.63968	0.1435	1.91277	0.1435
				3.52148e-05	0.1436	0.847998	0.1436	1.6389	0.1436	1.91277	0.1436
				3.51902e-05	0.1437	0.847987	0.1437	1.6389	0.1437	1.9125	0.1437
				3.51307e-05	0.1438	0.847702	0.1438	1.63874	0.1438	1.9121	0.1438
				3.51246e-05	0.1439	0.847471	0.1439	1.63858	0.1439	1.91161	0.1439
				3.50688e-05	0.144	0.847019	0.144	1.63822	0.144	1.91134	0.144
				3.50644e-05	0.1441	0.84652	0.1441	1.63816	0.1441	1.91094	0.1441
				3.5048e-05	0.1442	0.846449	0.1442	1.63732	0.1442	1.90995	0.1442
				3.50379e-05	0.1443	0.846415	0.1443	1.63727	0.1443	1.90959	0.1443
				3.50181e-05	0.1444	0.846347	0.1444	1.63706	0.1444	1.90687	0.1444
				3.50138e-05	0.1445	0.846155	0.1445	1.63648	0.1445	1.90593	0.1445
				3.50116e-05	0.1446	0.846105	0.1446	1.63638	0.1446	1.90503	0.1446
				3.50011e-05	0.1447	0.845753	0.1447	1.63596	0.1447	1.90494	0.1447
				3.49728e-05	0.1448	0.845344	0.1448	1.63575	0.1448	1.90339	0.1448
				3.49712e-05	0.1449	0.845161	0.1449	1.63559	0.1449	1.90074	0.1449
				3.49057e-05	0.145	0.845006	0.145	1.63549	0.145	1.90038	0.145
				3.48967e-05	0.1451	0.844504	0.1451	1.63501	0.1451	1.90036	0.1451
				3.48771e-05	0.1452	0.844327	0.1452	1.63433	0.1452	1.899	0.1452
				3.4876e-05	0.1453	0.844053	0.1453	1.63381	0.1453	1.89833	0.1453
				3.48375e-05	0.1454	0.84375	0.1454	1.63344	0.1454	1.89815	0.1454
				3.48373e-05	0.1455	0.842949	0.1455	1.63286	0.1455	1.89739	0.1455
				3.48149e-05	0.1456	0.842629	0.1456	1.63228	0.1456	1.88827	0.1456
				3.48005e-05	0.1457	0.8425	0.1457	1.63218	0.1457	1.87886	0.1457
				3.47829e-05	0.1458	0.842381	0.1458	1.63202	0.1458	1.87563	0.1458
				3.47763e-05	0.1459	0.841748	0.1459	1.63198	0.1459	1.8754	0.1459
				3.47759e-05	0.146	0.841654	0.146	1.63192	0.146	1.87334	0.146
				3.47717e-05	0.1461	0.841402	0.1461	1.63113	0.1461	1.87278	0.1461
				3.47668e-05	0.1462	0.841123	0.1462	1.63102	0.1462	1.8724	0.1462
				3.47534e-05	0.1463	0.841115	0.1463	1.62982	0.1463	1.8718	0.1463
				3.47503e-05	0.1464	0.840645	0.1464	1.62866	0.1464	1.87095	0.1464
				3.47441e-05	0.1465	0.840543	0.1465	1.62819	0.1465	1.8703	0.1465
				3.46983e-05	0.1466	0.840032	0.1466	1.62609	0.1466	1.87006	0.1466
				3.4696e-05	0.1467	0.83997	0.1467	1.62452	0.1467	1.86907	0.1467
				3.46867e-05	0.1468	0.839406	0.1468	1.62383	0.1468	1.8688	0.1468
				3.46545e-05	0.1469	0.839187	0.1469	1.62116	0.1469	1.86871	0.1469
				3.4641e-05	0.147	0.838906	0.147	1.62111	0.147	1.86702	0.147
				3.46351e-05	0.1471	0.838826	0.1471	1.62032	0.1471	1.86571	0.1471
				3.45955e-05	0.1472	0.838205	0.1472	1.61927	0.1472	1.8652	0.1472
				3.45683e-05	0.1473	0.83807	0.1473	1.61922	0.1473	1.86482	0.1473
				3.45077e-05	0.1474	0.837914	0.1474	1.61895	0.1474	1.86393	0.1474
				3.44966e-05	0.1475	0.837532	0.1475	1.61649	0.1475	1.86342	0.1475
				3.44758e-05	0.1476	0.837424	0.1476	1.61643	0.1476	1.86323	0.1476
				3.44707e-05	0.1477	0.836723	0.1477	1.61633	0.1477	1.86305	0.1477
				3.44526e-05	0.1478	0.836423	0.1478	1.61559	0.1478	1.86257	0.1478
				3.44383e-05	0.1479	0.836367	0.1479	1.61428	0.1479	1.86253	0.1479
				3.44281e-05	0.148	0.836277	0.148	1.61208	0.148	1.86234	0.148
				3.43655e-05	0.1481	0.835972	0.1481	1.61171	0.1481	1.86187	0.1481
				3.43567e-05	0.1482	0.83574	0.1482	1.60998	0.1482	1.86178	0.1482
				3.43461e-05	0.1483	0.835505	0.1483	1.60945	0.1483	1.86084	0.1483
				3.43311e-05	0.1484	0.835168	0.1484	1.60919	0.1484	1.86056	0.1484
				3.43138e-05	0.1485	0.834947	0.1485	1.60483	0.1485	1.86047	0.1485
				3.43119e-05	0.1486	0.834646	0.1486	1.60384	0.1486	1.85967	0.1486
				3.42946e-05	0.1487	0.834366	0.1487	1.60347	0.1487	1.85953	0.1487
				3.42659e-05	0.1488	0.834301	0.1488	1.60106	0.1488	1.85934	0.1488
				3.42517e-05	0.1489	0.833959	0.1489	1.59638	0.1489	1.8593	0.1489
				3.42495e-05	0.149	0.83305	0.149	1.59556	0.149	1.85902	0.149
				3.42492e-05	0.1491	0.83213	0.1491	1.58478	0.1491	1.85883	0.1491
				3.42399e-05	0.1492	0.831509	0.1492	1.58412	0.1492	1.85813	0.1492
				3.42167e-05	0.1493	0.831383	0.1493	1.58333	0.1493	1.8578	0.1493
				3.42043e-05	0.1494	0.831212	0.1494	1.58333	0.1494	1.85775	0.1494
				3.4162e-05	0.1495	0.83094	0.1495	1.58299	0.1495	1.85705	0.1495
				3.41404e-05	0.1496	0.830808	0.1496	1.58172	0.1496	1.85653	0.1496
				3.41386e-05	0.1497	0.830123	0.1497	1.58144	0.1497	1.85616	0.1497
				3.41318e-05	0.1498	0.829608	0.1498	1.57976	0.1498	1.85466	0.1498
				3.41251e-05	0.1499	0.829269	0.1499	1.57954	0.1499	1.85438	0.1499
				3.41146e-05	0.15	0.82921	0.15	1.57949	0.15	1.85354	0.15
				3.40999e-05	0.1501	0.828937	0.1501	1.57901	0.1501	1.85274	0.1501
				3.40685e-05	0.1502	0.828405	0.1502	1.57871	0.1502	1.85157	0.1502
				3.40551e-05	0.1503	0.828199	0.1503	1.57801	0.1503	1.85101	0.1503
				3.40432e-05	0.1504	0.828119	0.1504	1.57727	0.1504	1.85021	0.1504
				3.4042e-05	0.1505	0.828101	0.1505	1.57635	0.1505	1.85007	0.1505
				3.39929e-05	0.1506	0.828003	0.1506	1.57509	0.1506	1.84947	0.1506
				3.39757e-05	0.1507	0.827952	0.1507	1.57504	0.1507	1.84923	0.1507
				3.39697e-05	0.1508	0.827379	0.1508	1.57504	0.1508	1.84858	0.1508
				3.39625e-05	0.1509	0.827325	0.1509	1.57434	0.1509	1.84801	0.1509
				3.3946e-05	0.151	0.827027	0.151	1.57343	0.151	1.84797	0.151
				3.39459e-05	0.1511	0.826185	0.1511	1.5719	0.1511	1.84773	0.1511
				3.39415e-05	0.1512	0.826019	0.1512	1.57159	0.1512	1.84698	0.1512
				3.39255e-05	0.1513	0.825602	0.1513	1.57129	0.1513	1.84689	0.1513
				3.39103e-05	0.1514	0.824741	0.1514	1.57011	0.1514	1.84642	0.1514
				3.39063e-05	0.1515	0.824402	0.1515	1.56854	0.1515	1.84549	0.1515
				3.39015e-05	0.1516	0.823657	0.1516	1.56819	0.1516	1.84549	0.1516
				3.39001e-05	0.1517	0.823544	0.1517	1.56797	0.1517	1.84544	0.1517
				3.38966e-05	0.1518	0.823485	0.1518	1.56762	0.1518	1.84544	0.1518
				3.38955e-05	0.1519	0.82268	0.1519	1.56697	0.1519	1.84474	0.1519
				3.38841e-05	0.152	0.822221	0.152	1.56579	0.152	1.84464	0.152
				3.38567e-05	0.1521	0.821992	0.1521	1.56553	0.1521	1.84441	0.1521
				3.3835e-05	0.1522	0.821684	0.1522	1.56426	0.1522	1.84436	0.1522
				3.3834e-05	0.1523	0.821431	0.1523	1.56356	0.1523	1.84432	0.1523
				3.38221e-05	0.1524	0.820971	0.1524	1.56352	0.1524	1.84399	0.1524
				3.38096e-05	0.1525	0.820734	0.1525	1.56322	0.1525	1.84375	0.1525
				3.37693e-05	0.1526	0.820388	0.1526	1.56308	0.1526	1.84347	0.1526
				3.37635e-05	0.1527	0.820135	0.1527	1.56269	0.1527	1.84282	0.1527
				3.37589e-05	0.1528	0.8192	0.1528	1.56234	0.1528	1.84272	0.1528
				3.37582e-05	0.1529	0.8192	0.1529	1.56204	0.1529	1.84249	0.1529
				3.3754e-05	0.153	0.818733	0.153	1.56112	0.153	1.84244	0.153
				3.37502e-05	0.1531	0.818442	0.1531	1.5609	0.1531	1.84221	0.1531
				3.37495e-05	0.1532	0.818417	0.1532	1.56081	0.1532	1.84193	0.1532
				3.37383e-05	0.1533	0.818213	0.1533	1.55985	0.1533	1.84109	0.1533
				3.37319e-05	0.1534	0.818004	0.1534	1.55951	0.1534	1.84085	0.1534
				3.37236e-05	0.1535	0.817938	0.1535	1.55937	0.1535	1.84024	0.1535
				3.36806e-05	0.1536	0.817931	0.1536	1.55937	0.1536	1.83893	0.1536
				3.36691e-05	0.1537	0.817756	0.1537	1.55833	0.1537	1.83828	0.1537
				3.36683e-05	0.1538	0.817705	0.1538	1.55789	0.1538	1.83776	0.1538
				3.36579e-05	0.1539	0.817413	0.1539	1.5578	0.1539	1.83753	0.1539
				3.3612e-05	0.154	0.816332	0.154	1.55702	0.154	1.83729	0.154
				3.3603e-05	0.1541	0.815817	0.1541	1.55689	0.1541	1.83687	0.1541
				3.35693e-05	0.1542	0.815697	0.1542	1.55676	0.1542	1.83636	0.1542
				3.35499e-05	0.1543	0.814664	0.1543	1.55505	0.1543	1.83612	0.1543
				3.35388e-05	0.1544	0.81417	0.1544	1.55449	0.1544	1.83598	0.1544
				3.35065e-05	0.1545	0.814115	0.1545	1.55392	0.1545	1.83467	0.1545
				3.35062e-05	0.1546	0.814094	0.1546	1.55348	0.1546	1.83439	0.1546
				3.34971e-05	0.1547	0.813922	0.1547	1.55326	0.1547	1.8343	0.1547
				3.34844e-05	0.1548	0.813431	0.1548	1.55291	0.1548	1.83406	0.1548
				3.3473e-05	0.1549	0.813346	0.1549	1.55283	0.1549	1.83397	0.1549
				3.34599e-05	0.155	0.813078	0.155	1.55204	0.155	1.83392	0.155
				3.3444e-05	0.1551	0.812798	0.1551	1.55169	0.1551	1.8336	0.1551
				3.34192e-05	0.1552	0.812786	0.1552	1.55078	0.1552	1.83355	0.1552
				3.34075e-05	0.1553	0.812547	0.1553	1.55065	0.1553	1.83275	0.1553
				3.33883e-05	0.1554	0.812501	0.1554	1.5506	0.1554	1.83214	0.1554
				3.33744e-05	0.1555	0.812353	0.1555	1.55008	0.1555	1.83205	0.1555
				3.33631e-05	0.1556	0.812035	0.1556	1.54982	0.1556	1.83177	0.1556
				3.33015e-05	0.1557	0.811473	0.1557	1.54951	0.1557	1.83172	0.1557
				3.32951e-05	0.1558	0.811457	0.1558	1.54912	0.1558	1.83144	0.1558
				3.32607e-05	0.1559	0.810731	0.1559	1.54873	0.1559	1.8314	0.1559
				3.32538e-05	0.156	0.810715	0.156	1.54873	0.156	1.83126	0.156
				3.32481e-05	0.1561	0.810551	0.1561	1.54742	0.1561	1.83116	0.1561
				3.32277e-05	0.1562	0.810081	0.1562	1.54715	0.1562	1.83013	0.1562
				3.32277e-05	0.1563	0.809738	0.1563	1.54624	0.1563	1.82957	0.1563
				3.32268e-05	0.1564	0.809459	0.1564	1.54589	0.1564	1.82943	0.1564
				3.31967e-05	0.1565	0.809282	0.1565	1.54584	0.1565	1.82882	0.1565
				3.31949e-05	0.1566	0.809238	0.1566	1.54582	0.1566	1.82873	0.1566
				3.31763e-05	0.1567	0.809228	0.1567	1.54506	0.1567	1.82845	0.1567
				3.31644e-05	0.1568	0.8089	0.1568	1.54454	0.1568	1.82835	0.1568
				3.31598e-05	0.1569	0.808782	0.1569	1.54414	0.1569	1.82765	0.1569
				3.31448e-05	0.157	0.808626	0.157	1.5441	0.157	1.82714	0.157
				3.31403e-05	0.1571	0.808396	0.1571	1.54401	0.1571	1.82714	0.1571
				3.3107e-05	0.1572	0.808307	0.1572	1.54331	0.1572	1.82685	0.1572
				3.30913e-05	0.1573	0.808306	0.1573	1.54231	0.1573	1.82671	0.1573
				3.30821e-05	0.1574	0.807932	0.1574	1.54161	0.1574	1.82657	0.1574
				3.30524e-05	0.1575	0.80774	0.1575	1.54122	0.1575	1.82648	0.1575
				3.30475e-05	0.1576	0.807587	0.1576	1.54109	0.1576	1.82629	0.1576
				3.30403e-05	0.1577	0.807548	0.1577	1.53991	0.1577	1.82615	0.1577
				3.30272e-05	0.1578	0.807118	0.1578	1.53921	0.1578	1.82587	0.1578
				3.30084e-05	0.1579	0.807083	0.1579	1.53864	0.1579	1.82578	0.1579
				3.29791e-05	0.158	0.806993	0.158	1.53849	0.158	1.82559	0.158
				3.29733e-05	0.1581	0.806634	0.1581	1.53821	0.1581	1.82554	0.1581
				3.29405e-05	0.1582	0.806552	0.1582	1.53668	0.1582	1.82494	0.1582
				3.29045e-05	0.1583	0.806287	0.1583	1.53637	0.1583	1.8247	0.1583
				3.28941e-05	0.1584	0.806165	0.1584	1.53598	0.1584	1.82461	0.1584
				3.28853e-05	0.1585	0.806123	0.1585	1.53594	0.1585	1.82447	0.1585
				3.28769e-05	0.1586	0.806119	0.1586	1.53528	0.1586	1.82433	0.1586
				3.28699e-05	0.1587	0.805948	0.1587	1.53506	0.1587	1.82395	0.1587
				3.28635e-05	0.1588	0.805945	0.1588	1.53485	0.1588	1.82381	0.1588
				3.28465e-05	0.1589	0.805647	0.1589	1.53424	0.1589	1.82358	0.1589
				3.28141e-05	0.159	0.80552	0.159	1.5342	0.159	1.82194	0.159
				3.27636e-05	0.1591	0.805437	0.1591	1.53402	0.1591	1.82133	0.1591
				3.26961e-05	0.1592	0.805363	0.1592	1.53393	0.1592	1.82133	0.1592
				3.26932e-05	0.1593	0.805066	0.1593	1.53371	0.1593	1.82128	0.1593
				3.26828e-05	0.1594	0.804956	0.1594	1.53349	0.1594	1.82058	0.1594
				3.26753e-05	0.1595	0.804695	0.1595	1.53332	0.1595	1.82035	0.1595
				3.26663e-05	0.1596	0.804543	0.1596	1.53314	0.1596	1.81908	0.1596
				3.26552e-05	0.1597	0.804494	0.1597	1.53249	0.1597	1.81894	0.1597
				3.26538e-05	0.1598	0.804325	0.1598	1.53248	0.1598	1.81824	0.1598
				3.26408e-05	0.1599	0.804191	0.1599	1.53223	0.1599	1.81801	0.1599
				3.26187e-05	0.16	0.803477	0.16	1.53223	0.16	1.81796	0.16
				3.26057e-05	0.1601	0.803229	0.1601	1.53201	0.1601	1.81731	0.1601
				3.25965e-05	0.1602	0.803063	0.1602	1.53188	0.1602	1.81707	0.1602
				3.25851e-05	0.1603	0.803047	0.1603	1.53184	0.1603	1.81698	0.1603
				3.25733e-05	0.1604	0.802414	0.1604	1.53149	0.1604	1.81642	0.1604
				3.25628e-05	0.1605	0.801943	0.1605	1.53118	0.1605	1.81609	0.1605
				3.255e-05	0.1606	0.801852	0.1606	1.53044	0.1606	1.81599	0.1606
				3.25127e-05	0.1607	0.801683	0.1607	1.53025	0.1607	1.81567	0.1607
				3.25081e-05	0.1608	0.801341	0.1608	1.52992	0.1608	1.8152	0.1608
				3.25046e-05	0.1609	0.801	0.1609	1.52983	0.1609	1.8139	0.1609
				3.24931e-05	0.161	0.800832	0.161	1.52965	0.161	1.81347	0.161
				3.24858e-05	0.1611	0.80083	0.1611	1.52861	0.1611	1.81333	0.1611
				3.24793e-05	0.1612	0.800748	0.1612	1.52773	0.1612	1.81295	0.1612
				3.24749e-05	0.1613	0.800746	0.1613	1.5276	0.1613	1.81281	0.1613
				3.24627e-05	0.1614	0.800522	0.1614	1.52743	0.1614	1.81222	0.1614
				3.24557e-05	0.1615	0.800508	0.1615	1.52671	0.1615	1.81202	0.1615
				3.24456e-05	0.1616	0.800377	0.1616	1.52634	0.1616	1.81159	0.1616
				3.24329e-05	0.1617	0.800258	0.1617	1.52603	0.1617	1.8115	0.1617
				3.24294e-05	0.1618	0.799866	0.1618	1.5259	0.1618	1.81122	0.1618
				3.24237e-05	0.1619	0.799734	0.1619	1.52577	0.1619	1.81113	0.1619
				3.24044e-05	0.162	0.799475	0.162	1.52564	0.162	1.81103	0.162
				3.24024e-05	0.1621	0.799381	0.1621	1.52542	0.1621	1.81094	0.1621
				3.23985e-05	0.1622	0.798318	0.1622	1.52485	0.1622	1.81061	0.1622
				3.2394e-05	0.1623	0.797856	0.1623	1.52407	0.1623	1.81	0.1623
				3.2388e-05	0.1624	0.797606	0.1624	1.52402	0.1624	1.80864	0.1624
				3.23408e-05	0.1625	0.797425	0.1625	1.52387	0.1625	1.8086	0.1625
				3.23331e-05	0.1626	0.797249	0.1626	1.52346	0.1626	1.80841	0.1626
				3.23316e-05	0.1627	0.797177	0.1627	1.52337	0.1627	1.80832	0.1627
				3.23144e-05	0.1628	0.796413	0.1628	1.52206	0.1628	1.80822	0.1628
				3.23108e-05	0.1629	0.794638	0.1629	1.52197	0.1629	1.80799	0.1629
				3.229e-05	0.163	0.794523	0.163	1.52167	0.163	1.80747	0.163
				3.22731e-05	0.1631	0.794183	0.1631	1.52145	0.1631	1.80687	0.1631
				3.22681e-05	0.1632	0.793935	0.1632	1.5211	0.1632	1.80658	0.1632
				3.22648e-05	0.1633	0.793583	0.1633	1.52084	0.1633	1.80654	0.1633
				3.22445e-05	0.1634	0.793501	0.1634	1.52063	0.1634	1.80644	0.1634
				3.22436e-05	0.1635	0.79323	0.1635	1.52027	0.1635	1.80584	0.1635
				3.22319e-05	0.1636	0.793095	0.1636	1.51994	0.1636	1.80415	0.1636
				3.22131e-05	0.1637	0.792842	0.1637	1.519	0.1637	1.80364	0.1637
				3.21989e-05	0.1638	0.792265	0.1638	1.5187	0.1638	1.80265	0.1638
				3.21747e-05	0.1639	0.791816	0.1639	1.5187	0.1639	1.80247	0.1639
				3.21652e-05	0.164	0.791666	0.164	1.51831	0.164	1.80247	0.164
				3.21592e-05	0.1641	0.791536	0.1641	1.51817	0.1641	1.80218	0.1641
				3.21468e-05	0.1642	0.791196	0.1642	1.51791	0.1642	1.80167	0.1642
				3.21447e-05	0.1643	0.790933	0.1643	1.51769	0.1643	1.80134	0.1643
				3.2129e-05	0.1644	0.790808	0.1644	1.51765	0.1644	1.80115	0.1644
				3.21227e-05	0.1645	0.790092	0.1645	1.51713	0.1645	1.80097	0.1645
				3.21067e-05	0.1646	0.789748	0.1646	1.51647	0.1646	1.80059	0.1646
				3.20913e-05	0.1647	0.789661	0.1647	1.51612	0.1647	1.80026	0.1647
				3.20831e-05	0.1648	0.789577	0.1648	1.51609	0.1648	1.80012	0.1648
				3.20733e-05	0.1649	0.789454	0.1649	1.5156	0.1649	1.79975	0.1649
				3.2067e-05	0.165	0.789405	0.165	1.51534	0.165	1.79966	0.165
				3.20649e-05	0.1651	0.788981	0.1651	1.51512	0.1651	1.79914	0.1651
				3.20583e-05	0.1652	0.788395	0.1652	1.51503	0.1652	1.79891	0.1652
				3.20274e-05	0.1653	0.788219	0.1653	1.51495	0.1653	1.79872	0.1653
				3.2027e-05	0.1654	0.787804	0.1654	1.51487	0.1654	1.79741	0.1654
				3.20257e-05	0.1655	0.787744	0.1655	1.51468	0.1655	1.79727	0.1655
				3.2014e-05	0.1656	0.786768	0.1656	1.51416	0.1656	1.79708	0.1656
				3.19916e-05	0.1657	0.7859	0.1657	1.51394	0.1657	1.79694	0.1657
				3.19457e-05	0.1658	0.785488	0.1658	1.51372	0.1658	1.79643	0.1658
				3.19414e-05	0.1659	0.785069	0.1659	1.51189	0.1659	1.79638	0.1659
				3.19303e-05	0.166	0.784776	0.166	1.51145	0.166	1.79629	0.166
				3.19251e-05	0.1661	0.784374	0.1661	1.51145	0.1661	1.79619	0.1661
				3.19174e-05	0.1662	0.784045	0.1662	1.5111	0.1662	1.79591	0.1662
				3.18913e-05	0.1663	0.783627	0.1663	1.51045	0.1663	1.79479	0.1663
				3.18908e-05	0.1664	0.783574	0.1664	1.51023	0.1664	1.79432	0.1664
				3.18563e-05	0.1665	0.78348	0.1665	1.50962	0.1665	1.79404	0.1665
				3.18472e-05	0.1666	0.783355	0.1666	1.50953	0.1666	1.79376	0.1666
				3.18405e-05	0.1667	0.782685	0.1667	1.5094	0.1667	1.7931	0.1667
				3.18314e-05	0.1668	0.782673	0.1668	1.50927	0.1668	1.79231	0.1668
				3.18262e-05	0.1669	0.782267	0.1669	1.50879	0.1669	1.79226	0.1669
				3.18078e-05	0.167	0.782168	0.167	1.50875	0.167	1.79156	0.167
				3.17862e-05	0.1671	0.780921	0.1671	1.50844	0.1671	1.79142	0.1671
				3.17696e-05	0.1672	0.780552	0.1672	1.50836	0.1672	1.79114	0.1672
				3.17643e-05	0.1673	0.78037	0.1673	1.50783	0.1673	1.79086	0.1673
				3.17469e-05	0.1674	0.78029	0.1674	1.50774	0.1674	1.79076	0.1674
				3.17451e-05	0.1675	0.780212	0.1675	1.50766	0.1675	1.79043	0.1675
				3.17408e-05	0.1676	0.779992	0.1676	1.50757	0.1676	1.78851	0.1676
				3.17261e-05	0.1677	0.779602	0.1677	1.50655	0.1677	1.78828	0.1677
				3.17162e-05	0.1678	0.778929	0.1678	1.50617	0.1678	1.78781	0.1678
				3.17047e-05	0.1679	0.778754	0.1679	1.50574	0.1679	1.78716	0.1679
				3.16807e-05	0.168	0.778498	0.168	1.50534	0.168	1.7866	0.168
				3.16787e-05	0.1681	0.778276	0.1681	1.50482	0.1681	1.78571	0.1681
				3.16762e-05	0.1682	0.777569	0.1682	1.50469	0.1682	1.78505	0.1682
				3.1671e-05	0.1683	0.77671	0.1683	1.50456	0.1683	1.78458	0.1683
				3.16689e-05	0.1684	0.776473	0.1684	1.50438	0.1684	1.78388	0.1684
				3.16363e-05	0.1685	0.776366	0.1685	1.5043	0.1685	1.78383	0.1685
				3.163e-05	0.1686	0.776116	0.1686	1.50312	0.1686	1.78299	0.1686
				3.16295e-05	0.1687	0.775963	0.1687	1.50281	0.1687	1.78271	0.1687
				3.15766e-05	0.1688	0.775612	0.1688	1.50259	0.1688	1.78173	0.1688
				3.1568e-05	0.1689	0.775608	0.1689	1.50224	0.1689	1.78168	0.1689
				3.14877e-05	0.169	0.775509	0.169	1.50118	0.169	1.78154	0.169
				3.14873e-05	0.1691	0.775097	0.1691	1.50056	0.1691	1.7814	0.1691
				3.14434e-05	0.1692	0.774998	0.1692	1.50026	0.1692	1.78117	0.1692
				3.14158e-05	0.1693	0.774543	0.1693	1.49854	0.1693	1.78037	0.1693
				3.13981e-05	0.1694	0.774402	0.1694	1.49815	0.1694	1.78028	0.1694
				3.13966e-05	0.1695	0.773892	0.1695	1.49793	0.1695	1.78012	0.1695
				3.13429e-05	0.1696	0.773637	0.1696	1.49758	0.1696	1.77943	0.1696
				3.13428e-05	0.1697	0.77297	0.1697	1.49758	0.1697	1.77903	0.1697
				3.13146e-05	0.1698	0.772361	0.1698	1.49749	0.1698	1.77854	0.1698
				3.12959e-05	0.1699	0.771198	0.1699	1.49749	0.1699	1.7785	0.1699
				3.12821e-05	0.17	0.770568	0.17	1.49723	0.17	1.774	0.17
				3.12688e-05	0.1701	0.770406	0.1701	1.49696	0.1701	1.77386	0.1701
				3.12531e-05	0.1702	0.770025	0.1702	1.49696	0.1702	1.77297	0.1702
				3.12157e-05	0.1703	0.769124	0.1703	1.49539	0.1703	1.77255	0.1703
				3.11863e-05	0.1704	0.768605	0.1704	1.49517	0.1704	1.77194	0.1704
				3.11573e-05	0.1705	0.768106	0.1705	1.49487	0.1705	1.77157	0.1705
				3.11361e-05	0.1706	0.767921	0.1706	1.49487	0.1706	1.77133	0.1706
				3.11353e-05	0.1707	0.766814	0.1707	1.49474	0.1707	1.77101	0.1707
				3.11316e-05	0.1708	0.76622	0.1708	1.49426	0.1708	1.77077	0.1708
				3.11224e-05	0.1709	0.765804	0.1709	1.49408	0.1709	1.76965	0.1709
				3.11063e-05	0.171	0.765756	0.171	1.49373	0.171	1.76656	0.171
				3.11004e-05	0.1711	0.765366	0.1711	1.49312	0.1711	1.76553	0.1711
				3.10929e-05	0.1712	0.7653	0.1712	1.49155	0.1712	1.76534	0.1712
				3.1075e-05	0.1713	0.765203	0.1713	1.49085	0.1713	1.76445	0.1713
				3.10685e-05	0.1714	0.7652	0.1714	1.49037	0.1714	1.76445	0.1714
				3.10613e-05	0.1715	0.764938	0.1715	1.49035	0.1715	1.76326	0.1715
				3.10591e-05	0.1716	0.764862	0.1716	1.48937	0.1716	1.76291	0.1716
				3.10504e-05	0.1717	0.76468	0.1717	1.48872	0.1717	1.76066	0.1717
				3.10447e-05	0.1718	0.764107	0.1718	1.48863	0.1718	1.76024	0.1718
				3.10262e-05	0.1719	0.762981	0.1719	1.48854	0.1719	1.75912	0.1719
				3.10212e-05	0.172	0.761228	0.172	1.48841	0.172	1.75724	0.172
				3.10212e-05	0.1721	0.761073	0.1721	1.48784	0.1721	1.75348	0.1721
				3.10125e-05	0.1722	0.760949	0.1722	1.48719	0.1722	1.75205	0.1722
				3.10081e-05	0.1723	0.760604	0.1723	1.4854	0.1723	1.75185	0.1723
				3.0968e-05	0.1724	0.759674	0.1724	1.48483	0.1724	1.74838	0.1724
				3.09598e-05	0.1725	0.759568	0.1725	1.484	0.1725	1.74565	0.1725
				3.09298e-05	0.1726	0.758751	0.1726	1.48391	0.1726	1.7434	0.1726
				3.09274e-05	0.1727	0.758717	0.1727	1.4837	0.1727	1.7434	0.1727
				3.09236e-05	0.1728	0.758582	0.1728	1.48361	0.1728	1.7424	0.1728
				3.09203e-05	0.1729	0.758459	0.1729	1.48278	0.1729	1.74234	0.1729
				3.09152e-05	0.173	0.758125	0.173	1.48274	0.173	1.74088	0.173
				3.08798e-05	0.1731	0.757863	0.1731	1.48256	0.1731	1.73925	0.1731
				3.08698e-05	0.1732	0.757744	0.1732	1.48213	0.1732	1.7392	0.1732
				3.08166e-05	0.1733	0.757691	0.1733	1.48182	0.1733	1.73678	0.1733
				3.07979e-05	0.1734	0.75766	0.1734	1.48165	0.1734	1.73505	0.1734
				3.07951e-05	0.1735	0.756586	0.1735	1.48112	0.1735	1.73463	0.1735
				3.07885e-05	0.1736	0.75565	0.1736	1.48086	0.1736	1.73405	0.1736
				3.07798e-05	0.1737	0.75559	0.1737	1.47933	0.1737	1.734	0.1737
				3.07771e-05	0.1738	0.755571	0.1738	1.47899	0.1738	1.73348	0.1738
				3.07677e-05	0.1739	0.755483	0.1739	1.47881	0.1739	1.73264	0.1739
				3.07633e-05	0.174	0.755453	0.174	1.47724	0.174	1.73253	0.174
				3.07472e-05	0.1741	0.75514	0.1741	1.47719	0.1741	1.73232	0.1741
				3.0741e-05	0.1742	0.754797	0.1742	1.47719	0.1742	1.73148	0.1742
				3.07295e-05	0.1743	0.754593	0.1743	1.47663	0.1743	1.73138	0.1743
				3.06987e-05	0.1744	0.754198	0.1744	1.4758	0.1744	1.73085	0.1744
				3.06606e-05	0.1745	0.754114	0.1745	1.47575	0.1745	1.72986	0.1745
				3.06416e-05	0.1746	0.753776	0.1746	1.47571	0.1746	1.72965	0.1746
				3.06074e-05	0.1747	0.753686	0.1747	1.47558	0.1747	1.72891	0.1747
				3.0603e-05	0.1748	0.753269	0.1748	1.47536	0.1748	1.72849	0.1748
				3.05873e-05	0.1749	0.75292	0.1749	1.47464	0.1749	1.72839	0.1749
				3.05858e-05	0.175	0.752834	0.175	1.47401	0.175	1.72818	0.175
				3.05834e-05	0.1751	0.752419	0.1751	1.47274	0.1751	1.72786	0.1751
				3.05724e-05	0.1752	0.752412	0.1752	1.47257	0.1752	1.7277	0.1752
				3.05643e-05	0.1753	0.751301	0.1753	1.47113	0.1753	1.7277	0.1753
				3.05609e-05	0.1754	0.750658	0.1754	1.47025	0.1754	1.72755	0.1754
				3.05585e-05	0.1755	0.750618	0.1755	1.46991	0.1755	1.7265	0.1755
				3.05553e-05	0.1756	0.750447	0.1756	1.46826	0.1756	1.72534	0.1756
				3.05309e-05	0.1757	0.750359	0.1757	1.46787	0.1757	1.72508	0.1757
				3.05306e-05	0.1758	0.749849	0.1758	1.46777	0.1758	1.72392	0.1758
				3.05167e-05	0.1759	0.749786	0.1759	1.46695	0.1759	1.7223	0.1759
				3.05127e-05	0.176	0.749729	0.176	1.46027	0.176	1.72204	0.176
				3.04844e-05	0.1761	0.74963	0.1761	1.46017	0.1761	1.72167	0.1761
				3.04809e-05	0.1762	0.7493	0.1762	1.45832	0.1762	1.72146	0.1762
				3.04622e-05	0.1763	0.748488	0.1763	1.45184	0.1763	1.72072	0.1763
				3.04568e-05	0.1764	0.747546	0.1764	1.45032	0.1764	1.72072	0.1764
				3.04308e-05	0.1765	0.747298	0.1765	1.45021	0.1765	1.71836	0.1765
				3.04197e-05	0.1766	0.746933	0.1766	1.44999	0.1766	1.71831	0.1766
				3.04136e-05	0.1767	0.746017	0.1767	1.44749	0.1767	1.71763	0.1767
				3.04003e-05	0.1768	0.745802	0.1768	1.44736	0.1768	1.71736	0.1768
				3.03816e-05	0.1769	0.745587	0.1769	1.44666	0.1769	1.71726	0.1769
				3.03768e-05	0.177	0.74553	0.177	1.44627	0.177	1.71715	0.177
				3.03694e-05	0.1771	0.744996	0.1771	1.44597	0.1771	1.71679	0.1771
				3.03632e-05	0.1772	0.744678	0.1772	1.44592	0.1772	1.71652	0.1772
				3.03403e-05	0.1773	0.744672	0.1773	1.44539	0.1773	1.71584	0.1773
				3.0339e-05	0.1774	0.744403	0.1774	1.4453	0.1774	1.71553	0.1774
				3.0339e-05	0.1775	0.744247	0.1775	1.44504	0.1775	1.71537	0.1775
				3.0328e-05	0.1776	0.74424	0.1776	1.44504	0.1776	1.71479	0.1776
				3.03164e-05	0.1777	0.744077	0.1777	1.44478	0.1777	1.71469	0.1777
				3.03035e-05	0.1778	0.744019	0.1778	1.44473	0.1778	1.71432	0.1778
				3.02949e-05	0.1779	0.743914	0.1779	1.44372	0.1779	1.71406	0.1779
				3.02807e-05	0.178	0.743801	0.178	1.44364	0.178	1.71327	0.178
				3.02779e-05	0.1781	0.7433	0.1781	1.4432	0.1781	1.71316	0.1781
				3.02456e-05	0.1782	0.743292	0.1782	1.44313	0.1782	1.7129	0.1782
				3.02372e-05	0.1783	0.742525	0.1783	1.44289	0.1783	1.71259	0.1783
				3.02342e-05	0.1784	0.74214	0.1784	1.44232	0.1784	1.71233	0.1784
				3.02301e-05	0.1785	0.741061	0.1785	1.44228	0.1785	1.71185	0.1785
				3.0215e-05	0.1786	0.740742	0.1786	1.44162	0.1786	1.7117	0.1786
				3.02142e-05	0.1787	0.740572	0.1787	1.44144	0.1787	1.71164	0.1787
				3.0189e-05	0.1788	0.740471	0.1788	1.44114	0.1788	1.71154	0.1788
				3.0179e-05	0.1789	0.740385	0.1789	1.44065	0.1789	1.71149	0.1789
				3.01447e-05	0.179	0.739572	0.179	1.44026	0.179	1.70912	0.179
				3.01402e-05	0.1791	0.739068	0.1791	1.4402	0.1791	1.70865	0.1791
				3.01235e-05	0.1792	0.739023	0.1792	1.43995	0.1792	1.70834	0.1792
				3.01131e-05	0.1793	0.738937	0.1793	1.43973	0.1793	1.70729	0.1793
				3.01114e-05	0.1794	0.73824	0.1794	1.4396	0.1794	1.70676	0.1794
				3.01091e-05	0.1795	0.738103	0.1795	1.43921	0.1795	1.70634	0.1795
				3.01014e-05	0.1796	0.737008	0.1796	1.43864	0.1796	1.70634	0.1796
				3.00586e-05	0.1797	0.736402	0.1797	1.43763	0.1797	1.70618	0.1797
				3.00535e-05	0.1798	0.736131	0.1798	1.43763	0.1798	1.70613	0.1798
				3.00359e-05	0.1799	0.736055	0.1799	1.43737	0.1799	1.70561	0.1799
				3.00147e-05	0.18	0.73563	0.18	1.43728	0.18	1.70456	0.18
				3.00132e-05	0.1801	0.735618	0.1801	1.43702	0.1801	1.70424	0.1801
				3.00029e-05	0.1802	0.735594	0.1802	1.4364	0.1802	1.70382	0.1802
				3.00017e-05	0.1803	0.735271	0.1803	1.43601	0.1803	1.70336	0.1803
				2.99999e-05	0.1804	0.734829	0.1804	1.43561	0.1804	1.70319	0.1804
				2.99849e-05	0.1805	0.734766	0.1805	1.43539	0.1805	1.70298	0.1805
				2.99756e-05	0.1806	0.734762	0.1806	1.43447	0.1806	1.70246	0.1806
				2.99719e-05	0.1807	0.734673	0.1807	1.43443	0.1807	1.70241	0.1807
				2.99304e-05	0.1808	0.734603	0.1808	1.43395	0.1808	1.7023	0.1808
				2.99135e-05	0.1809	0.734504	0.1809	1.43383	0.1809	1.70225	0.1809
				2.9907e-05	0.181	0.734334	0.181	1.43346	0.181	1.70209	0.181
				2.99029e-05	0.1811	0.734247	0.1811	1.43346	0.1811	1.70162	0.1811
				2.99016e-05	0.1812	0.734127	0.1812	1.43294	0.1812	1.70062	0.1812
				2.98993e-05	0.1813	0.733992	0.1813	1.43276	0.1813	1.69978	0.1813
				2.98816e-05	0.1814	0.733839	0.1814	1.43243	0.1814	1.69968	0.1814
				2.98812e-05	0.1815	0.733565	0.1815	1.43219	0.1815	1.69957	0.1815
				2.98721e-05	0.1816	0.733387	0.1816	1.43218	0.1816	1.69952	0.1816
				2.98668e-05	0.1817	0.732886	0.1817	1.43211	0.1817	1.69915	0.1817
				2.98626e-05	0.1818	0.732463	0.1818	1.43136	0.1818	1.69847	0.1818
				2.98622e-05	0.1819	0.732259	0.1819	1.43105	0.1819	1.69836	0.1819
				2.98556e-05	0.182	0.732168	0.182	1.43075	0.182	1.69826	0.182
				2.98528e-05	0.1821	0.730838	0.1821	1.43057	0.1821	1.698	0.1821
				2.98253e-05	0.1822	0.730328	0.1822	1.42996	0.1822	1.69794	0.1822
				2.98162e-05	0.1823	0.730061	0.1823	1.42983	0.1823	1.69758	0.1823
				2.98054e-05	0.1824	0.729985	0.1824	1.42947	0.1824	1.69747	0.1824
				2.97785e-05	0.1825	0.729842	0.1825	1.42943	0.1825	1.69742	0.1825
				2.97716e-05	0.1826	0.729561	0.1826	1.42921	0.1826	1.69742	0.1826
				2.97688e-05	0.1827	0.728877	0.1827	1.42908	0.1827	1.69721	0.1827
				2.97544e-05	0.1828	0.728095	0.1828	1.42899	0.1828	1.69716	0.1828
				2.97275e-05	0.1829	0.72792	0.1829	1.4289	0.1829	1.69705	0.1829
				2.9725e-05	0.183	0.727857	0.183	1.42882	0.183	1.69695	0.183
				2.97109e-05	0.1831	0.727256	0.1831	1.42875	0.1831	1.69695	0.1831
				2.9706e-05	0.1832	0.727031	0.1832	1.42803	0.1832	1.69695	0.1832
				2.96874e-05	0.1833	0.72666	0.1833	1.42794	0.1833	1.69647	0.1833
				2.96835e-05	0.1834	0.726623	0.1834	1.42767	0.1834	1.69574	0.1834
				2.96829e-05	0.1835	0.726412	0.1835	1.42741	0.1835	1.69511	0.1835
				2.96819e-05	0.1836	0.726151	0.1836	1.42737	0.1836	1.695	0.1836
				2.96791e-05	0.1837	0.725822	0.1837	1.42663	0.1837	1.6949	0.1837
				2.96371e-05	0.1838	0.724923	0.1838	1.42641	0.1838	1.6949	0.1838
				2.96302e-05	0.1839	0.7247	0.1839	1.42605	0.1839	1.69378	0.1839
				2.9616e-05	0.184	0.724621	0.184	1.42597	0.184	1.69364	0.184
				2.96128e-05	0.1841	0.724614	0.1841	1.42579	0.1841	1.69348	0.1841
				2.95936e-05	0.1842	0.724536	0.1842	1.4257	0.1842	1.69312	0.1842
				2.9583e-05	0.1843	0.724529	0.1843	1.4254	0.1843	1.69275	0.1843
				2.94839e-05	0.1844	0.724334	0.1844	1.42509	0.1844	1.6917	0.1844
				2.94438e-05	0.1845	0.724281	0.1845	1.42496	0.1845	1.69165	0.1845
				2.94294e-05	0.1846	0.724006	0.1846	1.42483	0.1846	1.69149	0.1846
				2.94176e-05	0.1847	0.723346	0.1847	1.42413	0.1847	1.69149	0.1847
				2.94025e-05	0.1848	0.723335	0.1848	1.42391	0.1848	1.69128	0.1848
				2.93627e-05	0.1849	0.72286	0.1849	1.42386	0.1849	1.69117	0.1849
				2.93568e-05	0.185	0.722745	0.185	1.42382	0.185	1.69107	0.185
				2.93328e-05	0.1851	0.722653	0.1851	1.4229	0.1851	1.69044	0.1851
				2.93231e-05	0.1852	0.722568	0.1852	1.42281	0.1852	1.69023	0.1852
				2.9274e-05	0.1853	0.722115	0.1853	1.42255	0.1853	1.69012	0.1853
				2.92537e-05	0.1854	0.721902	0.1854	1.4222	0.1854	1.6896	0.1854
				2.92472e-05	0.1855	0.721861	0.1855	1.4218	0.1855	1.68949	0.1855
				2.9246e-05	0.1856	0.721623	0.1856	1.42176	0.1856	1.68934	0.1856
				2.92035e-05	0.1857	0.721429	0.1857	1.42158	0.1857	1.68928	0.1857
				2.91749e-05	0.1858	0.721322	0.1858	1.42119	0.1858	1.68913	0.1858
				2.91687e-05	0.1859	0.721022	0.1859	1.42114	0.1859	1.68865	0.1859
				2.91665e-05	0.186	0.721011	0.186	1.42088	0.186	1.68797	0.186
				2.9152e-05	0.1861	0.720685	0.1861	1.42075	0.1861	1.68781	0.1861
				2.91353e-05	0.1862	0.72066	0.1862	1.42075	0.1862	1.68697	0.1862
				2.91346e-05	0.1863	0.720651	0.1863	1.42071	0.1863	1.68645	0.1863
				2.91332e-05	0.1864	0.720419	0.1864	1.42053	0.1864	1.68603	0.1864
				2.91257e-05	0.1865	0.720412	0.1865	1.42033	0.1865	1.68582	0.1865
				2.91244e-05	0.1866	0.71994	0.1866	1.41996	0.1866	1.68577	0.1866
				2.91203e-05	0.1867	0.719755	0.1867	1.41992	0.1867	1.68488	0.1867
				2.91067e-05	0.1868	0.719665	0.1868	1.41965	0.1868	1.68414	0.1868
				2.91025e-05	0.1869	0.719172	0.1869	1.41957	0.1869	1.68404	0.1869
				2.9054e-05	0.187	0.719169	0.187	1.41935	0.187	1.68398	0.187
				2.90423e-05	0.1871	0.71912	0.1871	1.41882	0.1871	1.68377	0.1871
				2.90385e-05	0.1872	0.71826	0.1872	1.41878	0.1872	1.6832	0.1872
				2.90361e-05	0.1873	0.717909	0.1873	1.41873	0.1873	1.68293	0.1873
				2.90325e-05	0.1874	0.717685	0.1874	1.41847	0.1874	1.68283	0.1874
				2.90183e-05	0.1875	0.717636	0.1875	1.41803	0.1875	1.68283	0.1875
				2.90144e-05	0.1876	0.717489	0.1876	1.41799	0.1876	1.68278	0.1876
				2.90084e-05	0.1877	0.717442	0.1877	1.41759	0.1877	1.68236	0.1877
				2.89953e-05	0.1878	0.717404	0.1878	1.41724	0.1878	1.68225	0.1878
				2.89879e-05	0.1879	0.717347	0.1879	1.4169	0.1879	1.6822	0.1879
				2.89546e-05	0.188	0.717298	0.188	1.41673	0.188	1.68194	0.188
				2.89443e-05	0.1881	0.717265	0.1881	1.41663	0.1881	1.68188	0.1881
				2.89385e-05	0.1882	0.716458	0.1882	1.41641	0.1882	1.68173	0.1882
				2.8924e-05	0.1883	0.716199	0.1883	1.41623	0.1883	1.68162	0.1883
				2.89173e-05	0.1884	0.716148	0.1884	1.41606	0.1884	1.68104	0.1884
				2.8872e-05	0.1885	0.71606	0.1885	1.41575	0.1885	1.68094	0.1885
				2.88695e-05	0.1886	0.715431	0.1886	1.41575	0.1886	1.67989	0.1886
				2.88532e-05	0.1887	0.715247	0.1887	1.41558	0.1887	1.67921	0.1887
				2.8849e-05	0.1888	0.714907	0.1888	1.41558	0.1888	1.67847	0.1888
				2.88459e-05	0.1889	0.714376	0.1889	1.41514	0.1889	1.67789	0.1889
				2.88453e-05	0.189	0.714279	0.189	1.41501	0.189	1.67768	0.189
				2.88129e-05	0.1891	0.71404	0.1891	1.41457	0.1891	1.67747	0.1891
				2.88097e-05	0.1892	0.713732	0.1892	1.41457	0.1892	1.67742	0.1892
				2.88066e-05	0.1893	0.712985	0.1893	1.41387	0.1893	1.67674	0.1893
				2.88009e-05	0.1894	0.712478	0.1894	1.41373	0.1894	1.67627	0.1894
				2.87977e-05	0.1895	0.71227	0.1895	1.4129	0.1895	1.6759	0.1895
				2.87951e-05	0.1896	0.711174	0.1896	1.41281	0.1896	1.67574	0.1896
				2.87842e-05	0.1897	0.711072	0.1897	1.41281	0.1897	1.67548	0.1897
				2.87802e-05	0.1898	0.711022	0.1898	1.41281	0.1898	1.67501	0.1898
				2.87693e-05	0.1899	0.710589	0.1899	1.41259	0.1899	1.67501	0.1899
				2.87615e-05	0.19	0.710064	0.19	1.41238	0.19	1.67385	0.19
				2.87351e-05	0.1901	0.710036	0.1901	1.41194	0.1901	1.67364	0.1901
				2.8725e-05	0.1902	0.709491	0.1902	1.41132	0.1902	1.67338	0.1902
				2.8702e-05	0.1903	0.709313	0.1903	1.41124	0.1903	1.67338	0.1903
				2.87019e-05	0.1904	0.708869	0.1904	1.41119	0.1904	1.67233	0.1904
				2.87011e-05	0.1905	0.708724	0.1905	1.41115	0.1905	1.67207	0.1905
				2.86821e-05	0.1906	0.70805	0.1906	1.41088	0.1906	1.67196	0.1906
				2.86724e-05	0.1907	0.707047	0.1907	1.41027	0.1907	1.67102	0.1907
				2.86656e-05	0.1908	0.706613	0.1908	1.40979	0.1908	1.67039	0.1908
				2.86502e-05	0.1909	0.706564	0.1909	1.4097	0.1909	1.67007	0.1909
				2.86441e-05	0.191	0.706345	0.191	1.40957	0.191	1.66997	0.191
				2.86383e-05	0.1911	0.706244	0.1911	1.40922	0.1911	1.66992	0.1911
				2.85872e-05	0.1912	0.706042	0.1912	1.40904	0.1912	1.66986	0.1912
				2.85794e-05	0.1913	0.705858	0.1913	1.409	0.1913	1.66976	0.1913
				2.85774e-05	0.1914	0.705756	0.1914	1.40874	0.1914	1.66934	0.1914
				2.85756e-05	0.1915	0.705625	0.1915	1.40843	0.1915	1.66929	0.1915
				2.85724e-05	0.1916	0.705418	0.1916	1.40817	0.1916	1.66902	0.1916
				2.8564e-05	0.1917	0.705368	0.1917	1.40768	0.1917	1.66897	0.1917
				2.85609e-05	0.1918	0.704891	0.1918	1.40695	0.1918	1.6686	0.1918
				2.85594e-05	0.1919	0.704409	0.1919	1.40694	0.1919	1.66855	0.1919
				2.85478e-05	0.192	0.704155	0.192	1.40676	0.192	1.6685	0.192
				2.85332e-05	0.1921	0.704126	0.1921	1.40633	0.1921	1.66803	0.1921
				2.85198e-05	0.1922	0.704037	0.1922	1.40628	0.1922	1.66724	0.1922
				2.85189e-05	0.1923	0.703593	0.1923	1.40619	0.1923	1.66597	0.1923
				2.85084e-05	0.1924	0.703499	0.1924	1.40611	0.1924	1.66593	0.1924
				2.85027e-05	0.1925	0.70341	0.1925	1.40602	0.1925	1.66561	0.1925
				2.84792e-05	0.1926	0.703077	0.1926	1.40602	0.1926	1.66535	0.1926
				2.84785e-05	0.1927	0.702401	0.1927	1.40602	0.1927	1.66535	0.1927
				2.84605e-05	0.1928	0.702163	0.1928	1.40602	0.1928	1.66509	0.1928
				2.84534e-05	0.1929	0.702013	0.1929	1.40532	0.1929	1.66498	0.1929
				2.84472e-05	0.193	0.701278	0.193	1.40527	0.193	1.66483	0.193
				2.83973e-05	0.1931	0.700206	0.1931	1.4051	0.1931	1.66441	0.1931
				2.83536e-05	0.1932	0.700059	0.1932	1.40501	0.1932	1.66351	0.1932
				2.83122e-05	0.1933	0.699521	0.1933	1.40488	0.1933	1.66351	0.1933
				2.83119e-05	0.1934	0.699476	0.1934	1.40466	0.1934	1.6632	0.1934
				2.83079e-05	0.1935	0.699236	0.1935	1.40457	0.1935	1.66288	0.1935
				2.83035e-05	0.1936	0.699186	0.1936	1.40444	0.1936	1.66215	0.1936
				2.82897e-05	0.1937	0.699	0.1937	1.40426	0.1937	1.66161	0.1937
				2.82583e-05	0.1938	0.698978	0.1938	1.40378	0.1938	1.6612	0.1938
				2.82537e-05	0.1939	0.698373	0.1939	1.40308	0.1939	1.66089	0.1939
				2.82413e-05	0.194	0.698137	0.194	1.40307	0.194	1.66078	0.194
				2.81857e-05	0.1941	0.698036	0.1941	1.40299	0.1941	1.66021	0.1941
				2.81647e-05	0.1942	0.697917	0.1942	1.40291	0.1942	1.66	0.1942
				2.81628e-05	0.1943	0.697796	0.1943	1.40282	0.1943	1.65994	0.1943
				2.81558e-05	0.1944	0.697556	0.1944	1.40251	0.1944	1.65973	0.1944
				2.81548e-05	0.1945	0.697142	0.1945	1.40242	0.1945	1.65947	0.1945
				2.81474e-05	0.1946	0.697081	0.1946	1.40216	0.1946	1.65937	0.1946
				2.81373e-05	0.1947	0.696891	0.1947	1.40212	0.1947	1.65937	0.1947
				2.81348e-05	0.1948	0.696471	0.1948	1.40166	0.1948	1.65921	0.1948
				2.81038e-05	0.1949	0.696323	0.1949	1.40159	0.1949	1.65895	0.1949
				2.80974e-05	0.195	0.696233	0.195	1.40155	0.195	1.65874	0.195
				2.80932e-05	0.1951	0.696231	0.1951	1.4015	0.1951	1.65868	0.1951
				2.80846e-05	0.1952	0.696094	0.1952	1.4012	0.1952	1.65826	0.1952
				2.80693e-05	0.1953	0.695985	0.1953	1.40106	0.1953	1.65821	0.1953
				2.80462e-05	0.1954	0.695651	0.1954	1.40093	0.1954	1.65795	0.1954
				2.80421e-05	0.1955	0.695247	0.1955	1.40089	0.1955	1.6579	0.1955
				2.80332e-05	0.1956	0.695116	0.1956	1.40076	0.1956	1.65748	0.1956
				2.80174e-05	0.1957	0.695081	0.1957	1.40067	0.1957	1.65737	0.1957
				2.80049e-05	0.1958	0.695068	0.1958	1.40041	0.1958	1.65722	0.1958
				2.79903e-05	0.1959	0.694929	0.1959	1.4001	0.1959	1.65716	0.1959
				2.79845e-05	0.196	0.69485	0.196	1.39988	0.196	1.65664	0.196
				2.7984e-05	0.1961	0.69463	0.1961	1.39975	0.1961	1.65611	0.1961
				2.79815e-05	0.1962	0.694359	0.1962	1.39944	0.1962	1.6559	0.1962
				2.79803e-05	0.1963	0.693899	0.1963	1.3994	0.1963	1.65533	0.1963
				2.79602e-05	0.1964	0.693875	0.1964	1.39909	0.1964	1.65517	0.1964
				2.79501e-05	0.1965	0.693395	0.1965	1.39874	0.1965	1.65501	0.1965
				2.79378e-05	0.1966	0.693293	0.1966	1.3987	0.1966	1.65485	0.1966
				2.79306e-05	0.1967	0.693197	0.1967	1.39848	0.1967	1.65417	0.1967
				2.79215e-05	0.1968	0.693196	0.1968	1.39745	0.1968	1.65417	0.1968
				2.79116e-05	0.1969	0.693149	0.1969	1.39729	0.1969	1.65359	0.1969
				2.79065e-05	0.197	0.693025	0.197	1.39721	0.197	1.65307	0.197
				2.79034e-05	0.1971	0.692911	0.1971	1.39721	0.1971	1.65223	0.1971
				2.79012e-05	0.1972	0.692726	0.1972	1.39679	0.1972	1.65218	0.1972
				2.78938e-05	0.1973	0.692382	0.1973	1.39624	0.1973	1.6517	0.1973
				2.78924e-05	0.1974	0.69211	0.1974	1.39589	0.1974	1.6517	0.1974
				2.78751e-05	0.1975	0.69195	0.1975	1.39576	0.1975	1.65165	0.1975
				2.78692e-05	0.1976	0.691858	0.1976	1.39572	0.1976	1.65149	0.1976
				2.78682e-05	0.1977	0.691773	0.1977	1.39466	0.1977	1.65139	0.1977
				2.78462e-05	0.1978	0.69172	0.1978	1.39462	0.1978	1.65128	0.1978
				2.78459e-05	0.1979	0.691685	0.1979	1.39427	0.1979	1.6506	0.1979
				2.78389e-05	0.198	0.691572	0.198	1.39418	0.198	1.65029	0.198
				2.78376e-05	0.1981	0.691428	0.1981	1.39392	0.1981	1.6496	0.1981
				2.78338e-05	0.1982	0.691236	0.1982	1.39326	0.1982	1.6496	0.1982
				2.78105e-05	0.1983	0.690225	0.1983	1.39322	0.1983	1.6495	0.1983
				2.77994e-05	0.1984	0.690132	0.1984	1.39291	0.1984	1.64945	0.1984
				2.7797e-05	0.1985	0.689763	0.1985	1.39282	0.1985	1.64934	0.1985
				2.77954e-05	0.1986	0.689762	0.1986	1.39234	0.1986	1.64929	0.1986
				2.7788e-05	0.1987	0.689657	0.1987	1.39216	0.1987	1.64787	0.1987
				2.77842e-05	0.1988	0.689608	0.1988	1.39155	0.1988	1.64777	0.1988
				2.77832e-05	0.1989	0.689516	0.1989	1.39124	0.1989	1.64766	0.1989
				2.77781e-05	0.199	0.689509	0.199	1.39107	0.199	1.64756	0.199
				2.77755e-05	0.1991	0.68934	0.1991	1.39085	0.1991	1.64756	0.1991
				2.77733e-05	0.1992	0.689324	0.1992	1.39076	0.1992	1.6473	0.1992
				2.7763e-05	0.1993	0.689233	0.1993	1.39072	0.1993	1.64667	0.1993
				2.77531e-05	0.1994	0.689123	0.1994	1.39072	0.1994	1.64588	0.1994
				2.77523e-05	0.1995	0.689104	0.1995	1.39072	0.1995	1.64567	0.1995
				2.77521e-05	0.1996	0.689028	0.1996	1.3905	0.1996	1.64546	0.1996
				2.77374e-05	0.1997	0.688552	0.1997	1.3901	0.1997	1.64493	0.1997
[truncated: 7,220 more rows]

## Sheet: Figure_7_bottom_panel
Host boulders		Fractures		0 kyr		10 kyr		50 kyr		100 kyr
x	y	x-axis	y-axis	x-axis	y-axis	x-axis	y-axis	x-axis	y-axis	x-axis	y-axis
0.53094	0.9238	0.4255	0.99813	0.000536794	0	4.67156	0	5.24297	0	10.941	0
0.59881	0.8778	0.47005	0.98808	0.000360826	0.0001	4.66125	0.0001	5.2223	0.0001	5.24297	0.0001
0.65818	0.8563	0.49644	0.96827	0.000315719	0.0002	4.5586	0.0002	4.67156	0.0002	5.2223	0.0002
0.71103	0.7914	0.5143	0.95852	0.000297442	0.0003	3.94278	0.0003	4.66125	0.0003	4.67156	0.0003
0.74861	0.7508	0.59431	0.9112	0.000289827	0.0004	3.88423	0.0004	4.55861	0.0004	4.66126	0.0004
0.79501	0.7319	0.65441	0.92047	0.000274577	0.0005	3.74319	0.0005	4.37054	0.0005	4.55861	0.0005
0.81571	0.694	0.66932	0.89293	0.000264328	0.0006	3.5954	0.0006	3.94278	0.0006	4.50861	0.0006
0.89645	0.6246	0.6846	0.84885	0.000257188	0.0007	3.48743	0.0007	3.88423	0.0007	4.37054	0.0007
1.00223	0.5475	0.71841	0.83184	0.000248882	0.0008	3.22402	0.0008	3.87409	0.0008	3.94278	0.0008
1.11095	0.4928	0.73475	0.82346	0.000247369	0.0009	3.13906	0.0009	3.81475	0.0009	3.88787	0.0009
1.2209	0.4318	0.74909	0.79882	0.000240679	0.001	2.80567	0.001	3.76271	0.001	3.88423	0.001
1.3303	0.3991	0.77111	0.76712	0.000239274	0.0011	2.70503	0.0011	3.74319	0.0011	3.87409	0.0011
1.4617	0.32264	0.79379	0.72925	0.000231637	0.0012	2.6337	0.0012	3.68065	0.0012	3.81475	0.0012
1.5925	0.27514	0.81185	0.7219	0.000229286	0.0013	2.50845	0.0013	3.66501	0.0013	3.76271	0.0013
1.7498	0.22846	0.83574	0.67935	0.00022827	0.0014	2.44244	0.0014	3.62668	0.0014	3.74319	0.0014
1.8901	0.1948	0.8603	0.65903	0.000226119	0.0015	2.43899	0.0015	3.5954	0.0015	3.68065	0.0015
2.0241	0.16606	0.88275	0.63287	0.000220667	0.0016	2.42174	0.0016	3.5954	0.0016	3.66501	0.0016
2.1677	0.14541	0.90578	0.60775	0.000219567	0.0017	2.41871	0.0017	3.55304	0.0017	3.62669	0.0017
2.4232	0.12079	0.95666	0.58957	0.00021794	0.0018	2.40594	0.0018	3.54521	0.0018	3.5954	0.0018
2.5948	0.10024	0.98471	0.58957	0.000214768	0.0019	2.4017	0.0019	3.54378	0.0019	3.5954	0.0019
2.7549	0.08317	0.99435	0.55482	0.000206774	0.002	2.39858	0.002	3.48743	0.002	3.54521	0.002
3.0012	0.06905	1.02706	0.48149	0.00020288	0.0021	2.3967	0.0021	3.4538	0.0021	3.54378	0.0021
3.2695	0.05732	1.0573	0.44855	0.000202123	0.0022	2.39654	0.0022	3.44669	0.0022	3.48743	0.0022
3.5923	0.04511	1.09189	0.43074	0.000202066	0.0023	2.38066	0.0023	3.22402	0.0023	3.4538	0.0023
3.9137	0.03847	1.17569	0.40948	0.000200497	0.0024	2.37325	0.0024	3.19929	0.0024	3.44669	0.0024
4.2996	0.02869	1.19875	0.37382	0.000193154	0.0025	2.36839	0.0025	3.17425	0.0025	3.22402	0.0025
4.6032	0.021384	1.2301	0.34824	0.000192923	0.0026	2.35622	0.0026	3.13906	0.0026	3.19929	0.0026
5.4178	0.016853	1.23023	0.32771	0.000187959	0.0027	2.34861	0.0027	3.12751	0.0027	3.17987	0.0027
5.8016	0.013986	1.32461	0.31791	0.000187525	0.0028	2.31911	0.0028	3.12367	0.0028	3.17425	0.0028
6.2126	0.011607	1.35057	0.29317	0.000187153	0.0029	2.31849	0.0029	3.04903	0.0029	3.14266	0.0029
7.1243	0.008211	1.37704	0.27036	0.000186873	0.003	2.30936	0.003	2.90865	0.003	3.13906	0.003
7.3695	0.006116	1.413	0.25702	0.000186262	0.0031	2.25675	0.0031	2.83921	0.0031	3.12751	0.0031
8.097	0.004813	1.44996	0.23943	0.000184374	0.0032	2.23392	0.0032	2.82728	0.0032	3.12367	0.0032
8.4506	0.004212	1.51198	0.2208	0.000176721	0.0033	2.22115	0.0033	2.80567	0.0033	3.04903	0.0033
9.3673	0.0037915	1.62812	0.20362	0.000176574	0.0034	2.1673	0.0034	2.7947	0.0034	2.90865	0.0034
9.6908	0.0029797	1.65471	0.18778	0.000173861	0.0035	2.0695	0.0035	2.77122	0.0035	2.83921	0.0035
11.1101	0.0018432	1.65515	0.16132	0.000169167	0.0036	2.03222	0.0036	2.73393	0.0036	2.82728	0.0036
11.89	0.0011082	1.6772	0.12911	0.000167638	0.0037	2.00792	0.0037	2.70503	0.0037	2.80567	0.0037
13.406	0.0009207	1.68215	0.15028	0.000167275	0.0038	1.99353	0.0038	2.69052	0.0038	2.7947	0.0038
14.22	0.0004711	1.83552	0.109797	0.000163702	0.0039	1.98845	0.0039	2.67934	0.0039	2.77122	0.0039
16.155	0.00022276	1.88376	0.095286	0.000161524	0.004	1.9362	0.004	2.6337	0.004	2.73393	0.004
		1.99674	0.073978	0.000161324	0.0041	1.91838	0.0041	2.63012	0.0041	2.70503	0.0041
		2.21394	0.055716	0.000161225	0.0042	1.88791	0.0042	2.60142	0.0042	2.69052	0.0042
		2.47902	0.037539	0.000160887	0.0043	1.85063	0.0043	2.57545	0.0043	2.67934	0.0043
		3.12784	0.018293	0.000157374	0.0044	1.83693	0.0044	2.57132	0.0044	2.6337	0.0044
				0.000157235	0.0045	1.7834	0.0045	2.56889	0.0045	2.63012	0.0045
				0.000155925	0.0046	1.76683	0.0046	2.56719	0.0046	2.60142	0.0046
				0.00015555	0.0047	1.76634	0.0047	2.5291	0.0047	2.57545	0.0047
				0.000154613	0.0048	1.76438	0.0048	2.52229	0.0048	2.57132	0.0048
				0.000154063	0.0049	1.74234	0.0049	2.50845	0.0049	2.56889	0.0049
				0.000151682	0.005	1.72258	0.005	2.47762	0.005	2.56719	0.005
				0.000150684	0.0051	1.71219	0.0051	2.44931	0.0051	2.5291	0.0051
				0.000149651	0.0052	1.70755	0.0052	2.4444	0.0052	2.52229	0.0052
				0.000149307	0.0053	1.68771	0.0053	2.44244	0.0053	2.50845	0.0053
				0.000148814	0.0054	1.68173	0.0054	2.43899	0.0054	2.47762	0.0054
				0.000148208	0.0055	1.6619	0.0055	2.43385	0.0055	2.44931	0.0055
				0.000147042	0.0056	1.65128	0.0056	2.43261	0.0056	2.4444	0.0056
				0.000145474	0.0057	1.60155	0.0057	2.42174	0.0057	2.44244	0.0057
				0.000145198	0.0058	1.57521	0.0058	2.41969	0.0058	2.43899	0.0058
				0.000144635	0.0059	1.55588	0.0059	2.41871	0.0059	2.43385	0.0059
				0.000142326	0.006	1.52519	0.006	2.40594	0.006	2.43261	0.006
				0.000142244	0.0061	1.52043	0.0061	2.40415	0.0061	2.42174	0.0061
				0.00014112	0.0062	1.51527	0.0062	2.4017	0.0062	2.41969	0.0062
				0.000138891	0.0063	1.51436	0.0063	2.39858	0.0063	2.41871	0.0063
				0.000138333	0.0064	1.51364	0.0064	2.3967	0.0064	2.40594	0.0064
				0.000137184	0.0065	1.51081	0.0065	2.39654	0.0065	2.40415	0.0065
				0.000136878	0.0066	1.50624	0.0066	2.39279	0.0066	2.4017	0.0066
				0.0001365	0.0067	1.50442	0.0067	2.39081	0.0067	2.39858	0.0067
				0.000134302	0.0068	1.49957	0.0068	2.39058	0.0068	2.3967	0.0068
				0.000134281	0.0069	1.49374	0.0069	2.38066	0.0069	2.39654	0.0069
				0.00013398	0.007	1.49197	0.007	2.37665	0.007	2.39279	0.007
				0.00013348	0.0071	1.49035	0.0071	2.37325	0.0071	2.39081	0.0071
				0.000133031	0.0072	1.4875	0.0072	2.36839	0.0072	2.39058	0.0072
				0.000132664	0.0073	1.487	0.0073	2.35622	0.0073	2.38066	0.0073
				0.000132081	0.0074	1.48173	0.0074	2.35621	0.0074	2.37665	0.0074
				0.000132074	0.0075	1.47525	0.0075	2.34924	0.0075	2.37325	0.0075
				0.000131637	0.0076	1.47333	0.0076	2.34891	0.0076	2.36839	0.0076
				0.000131527	0.0077	1.47272	0.0077	2.34861	0.0077	2.35622	0.0077
				0.000131505	0.0078	1.47181	0.0078	2.341	0.0078	2.35621	0.0078
				0.00012901	0.0079	1.46786	0.0079	2.33674	0.0079	2.34924	0.0079
				0.000128823	0.008	1.46583	0.008	2.31911	0.008	2.34891	0.008
				0.000128501	0.0081	1.464	0.0081	2.31849	0.0081	2.34861	0.0081
				0.000127436	0.0082	1.46138	0.0082	2.30936	0.0082	2.341	0.0082
				0.000127123	0.0083	1.46116	0.0083	2.303	0.0083	2.33674	0.0083
				0.000126951	0.0084	1.45256	0.0084	2.27114	0.0084	2.31911	0.0084
				0.000126781	0.0085	1.44872	0.0085	2.25675	0.0085	2.31849	0.0085
				0.000126776	0.0086	1.44819	0.0086	2.24639	0.0086	2.30936	0.0086
				0.00012557	0.0087	1.44384	0.0087	2.23392	0.0087	2.3042	0.0087
				0.000125557	0.0088	1.43584	0.0088	2.22115	0.0088	2.303	0.0088
				0.000125515	0.0089	1.43422	0.0089	2.21755	0.0089	2.30055	0.0089
				0.00012147	0.009	1.43205	0.009	2.21202	0.009	2.27116	0.009
				0.00011964	0.0091	1.42844	0.0091	2.19438	0.0091	2.25675	0.0091
				0.000116809	0.0092	1.42766	0.0092	2.1673	0.0092	2.24639	0.0092
				0.000116091	0.0093	1.41531	0.0093	2.15514	0.0093	2.23392	0.0093
				0.000115941	0.0094	1.41093	0.0094	2.10677	0.0094	2.22115	0.0094
				0.000115882	0.0095	1.41042	0.0095	2.10677	0.0095	2.21755	0.0095
				0.000115772	0.0096	1.40372	0.0096	2.09095	0.0096	2.21202	0.0096
				0.000115614	0.0097	1.40128	0.0097	2.0695	0.0097	2.19438	0.0097
				0.000115577	0.0098	1.3951	0.0098	2.06456	0.0098	2.1673	0.0098
				0.000114575	0.0099	1.39435	0.0099	2.05579	0.0099	2.15514	0.0099
				0.00011445	0.01	1.38157	0.01	2.03603	0.01	2.12624	0.01
				0.000114139	0.0101	1.38131	0.0101	2.03222	0.0101	2.10677	0.0101
				0.000114113	0.0102	1.3799	0.0102	2.03192	0.0102	2.10677	0.0102
				0.00011318	0.0103	1.37376	0.0103	2.03124	0.0103	2.09095	0.0103
				0.000112643	0.0104	1.36625	0.0104	2.03015	0.0104	2.0695	0.0104
				0.00011256	0.0105	1.36227	0.0105	2.01999	0.0105	2.06456	0.0105
				0.000112475	0.0106	1.35763	0.0106	2.00792	0.0106	2.05579	0.0106
				0.000112042	0.0107	1.35505	0.0107	2.00359	0.0107	2.03755	0.0107
				0.000112013	0.0108	1.35275	0.0108	1.99353	0.0108	2.03603	0.0108
				0.000111804	0.0109	1.35054	0.0109	1.99244	0.0109	2.03222	0.0109
				0.000110859	0.011	1.34886	0.011	1.98845	0.011	2.03192	0.011
				0.000110797	0.0111	1.34732	0.0111	1.98557	0.0111	2.03124	0.0111
				0.000109885	0.0112	1.34463	0.0112	1.98493	0.0112	2.03015	0.0112
				0.000108983	0.0113	1.34436	0.0113	1.96253	0.0113	2.01999	0.0113
				0.000107353	0.0114	1.34165	0.0114	1.95349	0.0114	2.00792	0.0114
				0.000107091	0.0115	1.34023	0.0115	1.9362	0.0115	2.00359	0.0115
				0.000106609	0.0116	1.33238	0.0116	1.9362	0.0116	1.99353	0.0116
				0.000106205	0.0117	1.33148	0.0117	1.93159	0.0117	1.99244	0.0117
				0.000106188	0.0118	1.32633	0.0118	1.92018	0.0118	1.98845	0.0118
				0.000106012	0.0119	1.3235	0.0119	1.91851	0.0119	1.98557	0.0119
				0.000105433	0.012	1.32055	0.012	1.91838	0.012	1.98493	0.012
				0.000105411	0.0121	1.31991	0.0121	1.90777	0.0121	1.96253	0.0121
				0.000105241	0.0122	1.31886	0.0122	1.88802	0.0122	1.95349	0.0122
				0.000105092	0.0123	1.31759	0.0123	1.88791	0.0123	1.94378	0.0123
				0.000104643	0.0124	1.31732	0.0124	1.87432	0.0124	1.9362	0.0124
				0.000104238	0.0125	1.31719	0.0125	1.87378	0.0125	1.9362	0.0125
				0.000104049	0.0126	1.31513	0.0126	1.87049	0.0126	1.93159	0.0126
				0.000103669	0.0127	1.30986	0.0127	1.86241	0.0127	1.92353	0.0127
				0.00010305	0.0128	1.3047	0.0128	1.85575	0.0128	1.92018	0.0128
				0.00010239	0.0129	1.28871	0.0129	1.85549	0.0129	1.91851	0.0129
				0.000101879	0.013	1.28357	0.013	1.85063	0.013	1.91838	0.013
				0.000101781	0.0131	1.27229	0.0131	1.84282	0.0131	1.90777	0.0131
				0.000101595	0.0132	1.26281	0.0132	1.83693	0.0132	1.90608	0.0132
				0.000100787	0.0133	1.25868	0.0133	1.82861	0.0133	1.89097	0.0133
				0.000100721	0.0134	1.25824	0.0134	1.82322	0.0134	1.88802	0.0134
				0.00010061	0.0135	1.25695	0.0135	1.82258	0.0135	1.88791	0.0135
				9.98373e-05	0.0136	1.25599	0.0136	1.8222	0.0136	1.87551	0.0136
				9.97177e-05	0.0137	1.25568	0.0137	1.81542	0.0137	1.87432	0.0137
				9.95525e-05	0.0138	1.25449	0.0138	1.7997	0.0138	1.8738	0.0138
				9.92459e-05	0.0139	1.24978	0.0139	1.79048	0.0139	1.87061	0.0139
				9.83739e-05	0.014	1.22886	0.014	1.7834	0.014	1.87049	0.014
				9.83403e-05	0.0141	1.22286	0.0141	1.76954	0.0141	1.86241	0.0141
				9.79026e-05	0.0142	1.22007	0.0142	1.76684	0.0142	1.85575	0.0142
				9.78996e-05	0.0143	1.21202	0.0143	1.76635	0.0143	1.85549	0.0143
				9.78816e-05	0.0144	1.20656	0.0144	1.76571	0.0144	1.85473	0.0144
				9.73824e-05	0.0145	1.20484	0.0145	1.76438	0.0145	1.85063	0.0145
				9.73135e-05	0.0146	1.20151	0.0146	1.75674	0.0146	1.84282	0.0146
				9.69241e-05	0.0147	1.20098	0.0147	1.74234	0.0147	1.83693	0.0147
				9.61764e-05	0.0148	1.19658	0.0148	1.73691	0.0148	1.82861	0.0148
				9.61129e-05	0.0149	1.19496	0.0149	1.73119	0.0149	1.82322	0.0149
				9.58257e-05	0.015	1.19294	0.015	1.72259	0.015	1.82258	0.015
				9.5596e-05	0.0151	1.18914	0.0151	1.71898	0.0151	1.8222	0.0151
				9.5502e-05	0.0152	1.1857	0.0152	1.71815	0.0152	1.81951	0.0152
				9.54751e-05	0.0153	1.18301	0.0153	1.71219	0.0153	1.81542	0.0153
				9.54008e-05	0.0154	1.17966	0.0154	1.70755	0.0154	1.7997	0.0154
				9.52328e-05	0.0155	1.17827	0.0155	1.7051	0.0155	1.79048	0.0155
				9.50609e-05	0.0156	1.17816	0.0156	1.69803	0.0156	1.78341	0.0156
				9.47132e-05	0.0157	1.17794	0.0157	1.68771	0.0157	1.76954	0.0157
				9.45501e-05	0.0158	1.17783	0.0158	1.68417	0.0158	1.7687	0.0158
				9.44723e-05	0.0159	1.16275	0.0159	1.68173	0.0159	1.76684	0.0159
				9.41918e-05	0.016	1.16234	0.016	1.67411	0.016	1.76636	0.016
				9.40131e-05	0.0161	1.16146	0.0161	1.66922	0.0161	1.76571	0.0161
				9.38296e-05	0.0162	1.15844	0.0162	1.6619	0.0162	1.76438	0.0162
				9.35653e-05	0.0163	1.15665	0.0163	1.6559	0.0163	1.75674	0.0163
				9.33739e-05	0.0164	1.15521	0.0164	1.65128	0.0164	1.74234	0.0164
				9.29365e-05	0.0165	1.15231	0.0165	1.64584	0.0165	1.73691	0.0165
				9.26894e-05	0.0166	1.14758	0.0166	1.63443	0.0166	1.73119	0.0166
				9.24784e-05	0.0167	1.14737	0.0167	1.61024	0.0167	1.72261	0.0167
				9.22697e-05	0.0168	1.14541	0.0168	1.60235	0.0168	1.71898	0.0168
				9.21459e-05	0.0169	1.14369	0.0169	1.60155	0.0169	1.71815	0.0169
				9.20122e-05	0.017	1.13929	0.017	1.59447	0.017	1.7122	0.017
				9.16493e-05	0.0171	1.13809	0.0171	1.57521	0.0171	1.70755	0.0171
				9.12446e-05	0.0172	1.13367	0.0172	1.57137	0.0172	1.7051	0.0172
				9.10904e-05	0.0173	1.13232	0.0173	1.56975	0.0173	1.69803	0.0173
				9.07273e-05	0.0174	1.13013	0.0174	1.5673	0.0174	1.68771	0.0174
				9.06747e-05	0.0175	1.12656	0.0175	1.55588	0.0175	1.68417	0.0175
				9.04077e-05	0.0176	1.1243	0.0176	1.5537	0.0176	1.68173	0.0176
				9.03354e-05	0.0177	1.12259	0.0177	1.5374	0.0177	1.67411	0.0177
				9.03149e-05	0.0178	1.12258	0.0178	1.53289	0.0178	1.66922	0.0178
				9.01614e-05	0.0179	1.11472	0.0179	1.53269	0.0179	1.6619	0.0179
				8.99882e-05	0.018	1.10958	0.018	1.53046	0.018	1.6559	0.018
				8.98563e-05	0.0181	1.1005	0.0181	1.52934	0.0181	1.65128	0.0181
				8.9672e-05	0.0182	1.09619	0.0182	1.52823	0.0182	1.64584	0.0182
				8.92582e-05	0.0183	1.09178	0.0183	1.52772	0.0183	1.63443	0.0183
				8.91321e-05	0.0184	1.09027	0.0184	1.52519	0.0184	1.61024	0.0184
				8.91111e-05	0.0185	1.08966	0.0185	1.52351	0.0185	1.60235	0.0185
				8.90074e-05	0.0186	1.08888	0.0186	1.52215	0.0186	1.60155	0.0186
				8.89738e-05	0.0187	1.08304	0.0187	1.52043	0.0187	1.59447	0.0187
				8.87261e-05	0.0188	1.08303	0.0188	1.5183	0.0188	1.59232	0.0188
				8.87084e-05	0.0189	1.08303	0.0189	1.51527	0.0189	1.57522	0.0189
				8.85975e-05	0.019	1.07933	0.019	1.51436	0.019	1.57137	0.019
				8.85725e-05	0.0191	1.07292	0.0191	1.51364	0.0191	1.56975	0.0191
				8.85483e-05	0.0192	1.07193	0.0192	1.51081	0.0192	1.5673	0.0192
				8.83548e-05	0.0193	1.07041	0.0193	1.50624	0.0193	1.55588	0.0193
				8.8301e-05	0.0194	1.06432	0.0194	1.50483	0.0194	1.5537	0.0194
				8.80635e-05	0.0195	1.05967	0.0195	1.50454	0.0195	1.5374	0.0195
				8.76357e-05	0.0196	1.05459	0.0196	1.50442	0.0196	1.53289	0.0196
				8.75314e-05	0.0197	1.05349	0.0197	1.50424	0.0197	1.53269	0.0197
				8.74263e-05	0.0198	1.05027	0.0198	1.49957	0.0198	1.53046	0.0198
				8.71054e-05	0.0199	1.04732	0.0199	1.49581	0.0199	1.52934	0.0199
				8.70309e-05	0.02	1.04669	0.02	1.4951	0.02	1.52823	0.02
				8.68175e-05	0.0201	1.04499	0.0201	1.4948	0.0201	1.52772	0.0201
				8.66243e-05	0.0202	1.0424	0.0202	1.49375	0.0202	1.52519	0.0202
				8.64321e-05	0.0203	1.04008	0.0203	1.49248	0.0203	1.52352	0.0203
				8.62086e-05	0.0204	1.03746	0.0204	1.49197	0.0204	1.52215	0.0204
				8.6125e-05	0.0205	1.03541	0.0205	1.49035	0.0205	1.52043	0.0205
				8.59507e-05	0.0206	1.03398	0.0206	1.4875	0.0206	1.5183	0.0206
				8.58253e-05	0.0207	1.03219	0.0207	1.487	0.0207	1.51527	0.0207
				8.57164e-05	0.0208	1.03129	0.0208	1.4849	0.0208	1.51436	0.0208
				8.56293e-05	0.0209	1.0278	0.0209	1.48477	0.0209	1.51364	0.0209
				8.50449e-05	0.021	1.02718	0.021	1.48268	0.021	1.51172	0.021
				8.50224e-05	0.0211	1.02609	0.0211	1.48173	0.0211	1.51081	0.0211
				8.48828e-05	0.0212	1.02583	0.0212	1.48143	0.0212	1.50624	0.0212
				8.44981e-05	0.0213	1.02557	0.0213	1.48122	0.0213	1.50483	0.0213
				8.43589e-05	0.0214	1.02386	0.0214	1.48102	0.0214	1.50454	0.0214
				8.4173e-05	0.0215	1.02332	0.0215	1.48041	0.0215	1.50442	0.0215
				8.39446e-05	0.0216	1.0184	0.0216	1.47525	0.0216	1.50426	0.0216
				8.39396e-05	0.0217	1.01831	0.0217	1.47333	0.0217	1.50269	0.0217
				8.38251e-05	0.0218	1.01347	0.0218	1.47272	0.0218	1.49957	0.0218
				8.36955e-05	0.0219	1.01205	0.0219	1.47181	0.0219	1.49581	0.0219
				8.36464e-05	0.022	1.00998	0.022	1.46786	0.022	1.4951	0.022
				8.36417e-05	0.0221	1.00892	0.0221	1.46583	0.0221	1.4948	0.0221
				8.30722e-05	0.0222	1.00783	0.0222	1.46532	0.0222	1.49424	0.0222
				8.29562e-05	0.0223	1.00632	0.0223	1.464	0.0223	1.49376	0.0223
				8.29559e-05	0.0224	1.00291	0.0224	1.46238	0.0224	1.49248	0.0224
				8.27036e-05	0.0225	1.00157	0.0225	1.46138	0.0225	1.49197	0.0225
				8.27029e-05	0.0226	0.999347	0.0226	1.46116	0.0226	1.49037	0.0226
				8.21717e-05	0.0227	0.996135	0.0227	1.45934	0.0227	1.49035	0.0227
				8.18921e-05	0.0228	0.994489	0.0228	1.4542	0.0228	1.4875	0.0228
				8.18384e-05	0.0229	0.993086	0.0229	1.45256	0.0229	1.487	0.0229
				8.16342e-05	0.023	0.990541	0.023	1.45184	0.023	1.4849	0.023
				8.1471e-05	0.0231	0.989508	0.0231	1.44873	0.0231	1.48477	0.0231
				8.14647e-05	0.0232	0.989076	0.0232	1.44819	0.0232	1.48269	0.0232
				8.11526e-05	0.0233	0.986518	0.0233	1.44779	0.0233	1.48173	0.0233
				8.11325e-05	0.0234	0.985939	0.0234	1.44436	0.0234	1.48143	0.0234
				8.10154e-05	0.0235	0.985037	0.0235	1.44384	0.0235	1.48122	0.0235
				8.04057e-05	0.0236	0.984871	0.0236	1.44034	0.0236	1.48102	0.0236
				8.035e-05	0.0237	0.982899	0.0237	1.43798	0.0237	1.48041	0.0237
				7.98279e-05	0.0238	0.979369	0.0238	1.43584	0.0238	1.47537	0.0238
				7.96911e-05	0.0239	0.979034	0.0239	1.43422	0.0239	1.47525	0.0239
				7.96376e-05	0.024	0.978133	0.024	1.43413	0.024	1.47333	0.024
				7.93453e-05	0.0241	0.977481	0.0241	1.43231	0.0241	1.47272	0.0241
				7.92987e-05	0.0242	0.977227	0.0242	1.43205	0.0242	1.47181	0.0242
				7.89442e-05	0.0243	0.976898	0.0243	1.42935	0.0243	1.46872	0.0243
				7.88754e-05	0.0244	0.975993	0.0244	1.42844	0.0244	1.46786	0.0244
				7.87272e-05	0.0245	0.974285	0.0245	1.42767	0.0245	1.46617	0.0245
				7.84489e-05	0.0246	0.971557	0.0246	1.42573	0.0246	1.46583	0.0246
				7.84385e-05	0.0247	0.971473	0.0247	1.42239	0.0247	1.46532	0.0247
				7.79655e-05	0.0248	0.970081	0.0248	1.42202	0.0248	1.464	0.0248
				7.79503e-05	0.0249	0.969254	0.0249	1.41865	0.0249	1.46238	0.0249
				7.76208e-05	0.025	0.968435	0.025	1.41711	0.025	1.46138	0.025
				7.7465e-05	0.0251	0.966296	0.0251	1.41531	0.0251	1.46116	0.0251
				7.73739e-05	0.0252	0.965566	0.0252	1.41493	0.0252	1.45934	0.0252
				7.72951e-05	0.0253	0.964425	0.0253	1.41351	0.0253	1.4542	0.0253
				7.72639e-05	0.0254	0.964188	0.0254	1.41299	0.0254	1.45256	0.0254
				7.72326e-05	0.0255	0.963918	0.0255	1.41093	0.0255	1.45184	0.0255
				7.68802e-05	0.0256	0.959085	0.0256	1.41042	0.0256	1.44873	0.0256
				7.68115e-05	0.0257	0.955062	0.0257	1.40732	0.0257	1.44819	0.0257
				7.6783e-05	0.0258	0.952597	0.0258	1.40565	0.0258	1.44779	0.0258
				7.66811e-05	0.0259	0.951349	0.0259	1.40398	0.0259	1.44436	0.0259
				7.65609e-05	0.026	0.951133	0.026	1.40372	0.026	1.44384	0.026
				7.64128e-05	0.0261	0.945012	0.0261	1.40128	0.0261	1.44034	0.0261
				7.63868e-05	0.0262	0.944931	0.0262	1.39792	0.0262	1.43798	0.0262
				7.59688e-05	0.0263	0.941975	0.0263	1.39604	0.0263	1.43584	0.0263
				7.59378e-05	0.0264	0.941723	0.0264	1.3951	0.0264	1.43422	0.0264
				7.57644e-05	0.0265	0.940247	0.0265	1.39445	0.0265	1.43413	0.0265
				7.56622e-05	0.0266	0.940085	0.0266	1.39435	0.0266	1.43384	0.0266
				7.55216e-05	0.0267	0.939752	0.0267	1.3938	0.0267	1.43231	0.0267
				7.54047e-05	0.0268	0.936243	0.0268	1.39316	0.0268	1.43205	0.0268
				7.5334e-05	0.0269	0.934181	0.0269	1.39213	0.0269	1.43101	0.0269
				7.515e-05	0.027	0.93139	0.027	1.38157	0.027	1.42935	0.027
				7.49047e-05	0.0271	0.931378	0.0271	1.38131	0.0271	1.42844	0.0271
				7.48466e-05	0.0272	0.928591	0.0272	1.38028	0.0272	1.42767	0.0272
				7.48369e-05	0.0273	0.926931	0.0273	1.3799	0.0273	1.42573	0.0273
				7.48183e-05	0.0274	0.920611	0.0274	1.37783	0.0274	1.42239	0.0274
				7.46308e-05	0.0275	0.920196	0.0275	1.37438	0.0275	1.42203	0.0275
				7.4446e-05	0.0276	0.9197	0.0276	1.37377	0.0276	1.41865	0.0276
				7.42746e-05	0.0277	0.919211	0.0277	1.37372	0.0277	1.41711	0.0277
				7.42514e-05	0.0278	0.919123	0.0278	1.3727	0.0278	1.41531	0.0278
				7.41216e-05	0.0279	0.916936	0.0279	1.3723	0.0279	1.41493	0.0279
				7.39531e-05	0.028	0.916681	0.028	1.36973	0.028	1.41351	0.028
				7.38269e-05	0.0281	0.915313	0.0281	1.36625	0.0281	1.41299	0.0281
				7.36731e-05	0.0282	0.915259	0.0282	1.36227	0.0282	1.41093	0.0282
				7.35875e-05	0.0283	0.914509	0.0283	1.35929	0.0283	1.41042	0.0283
				7.3579e-05	0.0284	0.913626	0.0284	1.35878	0.0284	1.40732	0.0284
				7.32925e-05	0.0285	0.913014	0.0285	1.35763	0.0285	1.40565	0.0285
				7.31567e-05	0.0286	0.912343	0.0286	1.35505	0.0286	1.40398	0.0286
				7.29843e-05	0.0287	0.91211	0.0287	1.35466	0.0287	1.40372	0.0287
				7.28963e-05	0.0288	0.909447	0.0288	1.35275	0.0288	1.40128	0.0288
				7.26966e-05	0.0289	0.90944	0.0289	1.35135	0.0289	1.39844	0.0289
				7.26283e-05	0.029	0.909243	0.029	1.35054	0.029	1.39792	0.029
				7.25121e-05	0.0291	0.908473	0.0291	1.34886	0.0291	1.39604	0.0291
				7.24105e-05	0.0292	0.907047	0.0292	1.34732	0.0292	1.3951	0.0292
				7.23986e-05	0.0293	0.906041	0.0293	1.34604	0.0293	1.39445	0.0293
				7.23515e-05	0.0294	0.90592	0.0294	1.34463	0.0294	1.39435	0.0294
				7.22837e-05	0.0295	0.905865	0.0295	1.34436	0.0295	1.3938	0.0295
				7.22461e-05	0.0296	0.905594	0.0296	1.34384	0.0296	1.39316	0.0296
				7.19775e-05	0.0297	0.901962	0.0297	1.34295	0.0297	1.39242	0.0297
				7.1946e-05	0.0298	0.900729	0.0298	1.34165	0.0298	1.39213	0.0298
				7.19387e-05	0.0299	0.900387	0.0299	1.34057	0.0299	1.38157	0.0299
				7.17779e-05	0.03	0.897466	0.03	1.34039	0.03	1.38131	0.03
				7.17713e-05	0.0301	0.89656	0.0301	1.34023	0.0301	1.38028	0.0301
				7.16482e-05	0.0302	0.896102	0.0302	1.33935	0.0302	1.3799	0.0302
				7.16269e-05	0.0303	0.894385	0.0303	1.3369	0.0303	1.37925	0.0303
				7.14869e-05	0.0304	0.893954	0.0304	1.33238	0.0304	1.37783	0.0304
				7.12971e-05	0.0305	0.891546	0.0305	1.33148	0.0305	1.37439	0.0305
				7.10846e-05	0.0306	0.891123	0.0306	1.33084	0.0306	1.37377	0.0306
				7.0954e-05	0.0307	0.889348	0.0307	1.32633	0.0307	1.37372	0.0307
				7.07885e-05	0.0308	0.887962	0.0308	1.32471	0.0308	1.3727	0.0308
				7.0732e-05	0.0309	0.88754	0.0309	1.3235	0.0309	1.3723	0.0309
				7.07294e-05	0.031	0.88733	0.031	1.32145	0.031	1.36973	0.031
				7.06625e-05	0.0311	0.886109	0.0311	1.32055	0.0311	1.36625	0.0311
				7.06617e-05	0.0312	0.885571	0.0312	1.31991	0.0312	1.36458	0.0312
				7.06093e-05	0.0313	0.884332	0.0313	1.31886	0.0313	1.36227	0.0313
				7.06076e-05	0.0314	0.883151	0.0314	1.31759	0.0314	1.35929	0.0314
				7.044e-05	0.0315	0.882833	0.0315	1.31732	0.0315	1.35878	0.0315
				7.03572e-05	0.0316	0.882288	0.0316	1.31732	0.0316	1.35763	0.0316
				7.03218e-05	0.0317	0.881709	0.0317	1.31719	0.0317	1.35634	0.0317
				7.03181e-05	0.0318	0.880374	0.0318	1.31641	0.0318	1.35505	0.0318
				7.02817e-05	0.0319	0.879951	0.0319	1.31513	0.0319	1.35466	0.0319
				7.00943e-05	0.032	0.879894	0.032	1.31384	0.032	1.35275	0.032
				7.00372e-05	0.0321	0.875942	0.0321	1.31234	0.0321	1.3514	0.0321
				6.999e-05	0.0322	0.875475	0.0322	1.30998	0.0322	1.35054	0.0322
				6.99651e-05	0.0323	0.875311	0.0323	1.30986	0.0323	1.34886	0.0323
				6.99154e-05	0.0324	0.874502	0.0324	1.30935	0.0324	1.34732	0.0324
				6.98518e-05	0.0325	0.872918	0.0325	1.30663	0.0325	1.34604	0.0325
				6.97445e-05	0.0326	0.872528	0.0326	1.3047	0.0326	1.34474	0.0326
				6.93852e-05	0.0327	0.871721	0.0327	1.29835	0.0327	1.34463	0.0327
				6.93735e-05	0.0328	0.871007	0.0328	1.28871	0.0328	1.34436	0.0328
				6.92862e-05	0.0329	0.870929	0.0329	1.28817	0.0329	1.34384	0.0329
				6.87883e-05	0.033	0.870654	0.033	1.28377	0.033	1.34295	0.033
				6.87382e-05	0.0331	0.867887	0.0331	1.28358	0.0331	1.34165	0.0331
				6.87343e-05	0.0332	0.867291	0.0332	1.27476	0.0332	1.34058	0.0332
				6.84373e-05	0.0333	0.866968	0.0333	1.27337	0.0333	1.34039	0.0333
				6.84344e-05	0.0334	0.866445	0.0334	1.27229	0.0334	1.34023	0.0334
				6.83925e-05	0.0335	0.865953	0.0335	1.27122	0.0335	1.33935	0.0335
				6.83104e-05	0.0336	0.865271	0.0336	1.26309	0.0336	1.3369	0.0336
				6.80885e-05	0.0337	0.86482	0.0337	1.26282	0.0337	1.33238	0.0337
				6.79497e-05	0.0338	0.864134	0.0338	1.26232	0.0338	1.33148	0.0338
				6.7898e-05	0.0339	0.863334	0.0339	1.2618	0.0339	1.33084	0.0339
				6.75202e-05	0.034	0.862648	0.034	1.25925	0.034	1.32633	0.034
				6.74315e-05	0.0341	0.862474	0.0341	1.25868	0.0341	1.32633	0.0341
				6.72881e-05	0.0342	0.859214	0.0342	1.25824	0.0342	1.32472	0.0342
				6.72545e-05	0.0343	0.859214	0.0343	1.25695	0.0343	1.3235	0.0343
				6.719e-05	0.0344	0.857837	0.0344	1.25633	0.0344	1.32146	0.0344
				6.71874e-05	0.0345	0.856141	0.0345	1.25599	0.0345	1.32055	0.0345
				6.7174e-05	0.0346	0.855664	0.0346	1.25568	0.0346	1.31991	0.0346
				6.70394e-05	0.0347	0.85549	0.0347	1.25449	0.0347	1.31886	0.0347
				6.69052e-05	0.0348	0.854821	0.0348	1.25021	0.0348	1.31759	0.0348
				6.6809e-05	0.0349	0.8548	0.0349	1.25	0.0349	1.31732	0.0349
				6.66428e-05	0.035	0.85383	0.035	1.24979	0.035	1.31732	0.035
				6.63451e-05	0.0351	0.8536	0.0351	1.24883	0.0351	1.31719	0.0351
				6.62939e-05	0.0352	0.852979	0.0352	1.2486	0.0352	1.31641	0.0352
				6.61803e-05	0.0353	0.852741	0.0353	1.2472	0.0353	1.31513	0.0353
				6.60085e-05	0.0354	0.851328	0.0354	1.24677	0.0354	1.31384	0.0354
				6.59081e-05	0.0355	0.849992	0.0355	1.24355	0.0355	1.31235	0.0355
				6.58596e-05	0.0356	0.849992	0.0356	1.23714	0.0356	1.30998	0.0356
				6.58423e-05	0.0357	0.849131	0.0357	1.23616	0.0357	1.30986	0.0357
				6.57966e-05	0.0358	0.848341	0.0358	1.23403	0.0358	1.30935	0.0358
				6.57721e-05	0.0359	0.848165	0.0359	1.23015	0.0359	1.30663	0.0359
				6.56452e-05	0.036	0.846612	0.036	1.22989	0.036	1.30663	0.036
				6.55148e-05	0.0361	0.845241	0.0361	1.22909	0.0361	1.3047	0.0361
				6.54241e-05	0.0362	0.844782	0.0362	1.22886	0.0362	1.29835	0.0362
				6.52471e-05	0.0363	0.844493	0.0363	1.22812	0.0363	1.28871	0.0363
				6.52085e-05	0.0364	0.842215	0.0364	1.22801	0.0364	1.28817	0.0364
				6.51974e-05	0.0365	0.840036	0.0365	1.22307	0.0365	1.28377	0.0365
				6.50374e-05	0.0366	0.839308	0.0366	1.22286	0.0366	1.28358	0.0366
				6.49447e-05	0.0367	0.838745	0.0367	1.22094	0.0367	1.27497	0.0367
				6.48638e-05	0.0368	0.838507	0.0368	1.22039	0.0368	1.27476	0.0368
				6.48135e-05	0.0369	0.838367	0.0369	1.22007	0.0369	1.27337	0.0369
				6.47541e-05	0.037	0.838155	0.037	1.21878	0.037	1.27229	0.037
				6.47355e-05	0.0371	0.836712	0.0371	1.21653	0.0371	1.27122	0.0371
				6.4718e-05	0.0372	0.834903	0.0372	1.21588	0.0372	1.26566	0.0372
				6.47141e-05	0.0373	0.833846	0.0373	1.21384	0.0373	1.26309	0.0373
				6.47014e-05	0.0374	0.833616	0.0374	1.21202	0.0374	1.26283	0.0374
				6.46985e-05	0.0375	0.833501	0.0375	1.21075	0.0375	1.26232	0.0375
				6.46083e-05	0.0376	0.832242	0.0376	1.20913	0.0376	1.2618	0.0376
				6.448e-05	0.0377	0.832184	0.0377	1.20752	0.0377	1.25925	0.0377
				6.4288e-05	0.0378	0.831095	0.0378	1.20656	0.0378	1.25868	0.0378
				6.42796e-05	0.0379	0.830695	0.0379	1.20656	0.0379	1.25824	0.0379
				6.42337e-05	0.038	0.830476	0.038	1.20606	0.038	1.25695	0.038
				6.41677e-05	0.0381	0.830351	0.0381	1.20484	0.0381	1.25636	0.0381
				6.41502e-05	0.0382	0.830192	0.0382	1.20151	0.0382	1.25633	0.0382
				6.40067e-05	0.0383	0.829978	0.0383	1.20098	0.0383	1.25599	0.0383
				6.39666e-05	0.0384	0.828807	0.0384	1.19765	0.0384	1.25568	0.0384
				6.39348e-05	0.0385	0.828519	0.0385	1.19756	0.0385	1.25449	0.0385
				6.37536e-05	0.0386	0.828519	0.0386	1.19658	0.0386	1.25021	0.0386
				6.34636e-05	0.0387	0.828136	0.0387	1.19629	0.0387	1.25	0.0387
				6.33569e-05	0.0388	0.827377	0.0388	1.19518	0.0388	1.24979	0.0388
				6.33143e-05	0.0389	0.827322	0.0389	1.19496	0.0389	1.24884	0.0389
				6.31673e-05	0.039	0.825669	0.039	1.19475	0.039	1.2486	0.039
				6.30328e-05	0.0391	0.824454	0.0391	1.19399	0.0391	1.24784	0.0391
				6.29802e-05	0.0392	0.82377	0.0392	1.19294	0.0392	1.2472	0.0392
				6.29678e-05	0.0393	0.822679	0.0393	1.19173	0.0393	1.24677	0.0393
				6.28609e-05	0.0394	0.821994	0.0394	1.18914	0.0394	1.24355	0.0394
				6.28068e-05	0.0395	0.819703	0.0395	1.1883	0.0395	1.23714	0.0395
				6.27606e-05	0.0396	0.81903	0.0396	1.18796	0.0396	1.23616	0.0396
				6.26848e-05	0.0397	0.818671	0.0397	1.18732	0.0397	1.23404	0.0397
				6.2565e-05	0.0398	0.818618	0.0398	1.18678	0.0398	1.23015	0.0398
				6.2518e-05	0.0399	0.817499	0.0399	1.18637	0.0399	1.22989	0.0399
				6.2454e-05	0.04	0.817259	0.04	1.1857	0.04	1.22909	0.04
				6.23944e-05	0.0401	0.816628	0.0401	1.18408	0.0401	1.22886	0.0401
				6.23886e-05	0.0402	0.816381	0.0402	1.18398	0.0402	1.22812	0.0402
				6.2342e-05	0.0403	0.815143	0.0403	1.18301	0.0403	1.22801	0.0403
				6.23405e-05	0.0404	0.814722	0.0404	1.18268	0.0404	1.22307	0.0404
				6.23367e-05	0.0405	0.814608	0.0405	1.18085	0.0405	1.22286	0.0405
				6.21788e-05	0.0406	0.814551	0.0406	1.18054	0.0406	1.22094	0.0406
				6.2172e-05	0.0407	0.814491	0.0407	1.17979	0.0407	1.22039	0.0407
				6.20404e-05	0.0408	0.814046	0.0408	1.17966	0.0408	1.22007	0.0408
				6.19384e-05	0.0409	0.811636	0.0409	1.17827	0.0409	1.21878	0.0409
				6.19199e-05	0.041	0.810787	0.041	1.17816	0.041	1.21653	0.041
				6.18964e-05	0.0411	0.809989	0.0411	1.17794	0.0411	1.21588	0.0411
				6.18506e-05	0.0412	0.80974	0.0412	1.17783	0.0412	1.21384	0.0412
				6.17969e-05	0.0413	0.809569	0.0413	1.17665	0.0413	1.21202	0.0413
				6.17205e-05	0.0414	0.809396	0.0414	1.17476	0.0414	1.21075	0.0414
				6.16525e-05	0.0415	0.808653	0.0415	1.17305	0.0415	1.20913	0.0415
				6.15993e-05	0.0416	0.80865	0.0416	1.17159	0.0416	1.20752	0.0416
				6.15715e-05	0.0417	0.807578	0.0417	1.1702	0.0417	1.20656	0.0417
				6.15188e-05	0.0418	0.807396	0.0418	1.16965	0.0418	1.20656	0.0418
				6.1513e-05	0.0419	0.806374	0.0419	1.16965	0.0419	1.20607	0.0419
				6.14931e-05	0.042	0.805945	0.042	1.16879	0.042	1.20484	0.042
				6.13792e-05	0.0421	0.80578	0.0421	1.1675	0.0421	1.20151	0.0421
				6.13034e-05	0.0422	0.805519	0.0422	1.1661	0.0422	1.20098	0.0422
				6.12758e-05	0.0423	0.804158	0.0423	1.16276	0.0423	1.19765	0.0423
				6.11838e-05	0.0424	0.802621	0.0424	1.16275	0.0424	1.19756	0.0424
				6.11731e-05	0.0425	0.800361	0.0425	1.16234	0.0425	1.19658	0.0425
				6.1135e-05	0.0426	0.797594	0.0426	1.16146	0.0426	1.19629	0.0426
				6.11025e-05	0.0427	0.796741	0.0427	1.16006	0.0427	1.19518	0.0427
				6.09951e-05	0.0428	0.795806	0.0428	1.15964	0.0428	1.19496	0.0428
				6.09311e-05	0.0429	0.795373	0.0429	1.15922	0.0429	1.19475	0.0429
				6.08791e-05	0.043	0.793756	0.043	1.15844	0.043	1.19399	0.043
				6.08714e-05	0.0431	0.791832	0.0431	1.15694	0.0431	1.19294	0.0431
				6.08635e-05	0.0432	0.790432	0.0432	1.15665	0.0432	1.19173	0.0432
				6.0843e-05	0.0433	0.787719	0.0433	1.15578	0.0433	1.18914	0.0433
				6.07694e-05	0.0434	0.785742	0.0434	1.15521	0.0434	1.1883	0.0434
				6.05541e-05	0.0435	0.785144	0.0435	1.15307	0.0435	1.18796	0.0435
				6.05501e-05	0.0436	0.783965	0.0436	1.15231	0.0436	1.18732	0.0436
				6.05011e-05	0.0437	0.781138	0.0437	1.15188	0.0437	1.18678	0.0437
				6.04623e-05	0.0438	0.780888	0.0438	1.15012	0.0438	1.18637	0.0438
				6.04417e-05	0.0439	0.780541	0.0439	1.14897	0.0439	1.1857	0.0439
				6.03782e-05	0.044	0.778067	0.044	1.14758	0.044	1.18408	0.044
				6.03684e-05	0.0441	0.777992	0.0441	1.14737	0.0441	1.18398	0.0441
				6.03096e-05	0.0442	0.776314	0.0442	1.14541	0.0442	1.18301	0.0442
				6.02925e-05	0.0443	0.775684	0.0443	1.14488	0.0443	1.18268	0.0443
				6.01156e-05	0.0444	0.774831	0.0444	1.14476	0.0444	1.18085	0.0444
				6.00993e-05	0.0445	0.774673	0.0445	1.14369	0.0445	1.18054	0.0445
				6.00647e-05	0.0446	0.768012	0.0446	1.14369	0.0446	1.17979	0.0446
				6.0036e-05	0.0447	0.76366	0.0447	1.13929	0.0447	1.17966	0.0447
				6.00285e-05	0.0448	0.762982	0.0448	1.13809	0.0448	1.17827	0.0448
				6.00007e-05	0.0449	0.761532	0.0449	1.13702	0.0449	1.17816	0.0449
				5.99408e-05	0.045	0.760601	0.045	1.13487	0.045	1.17794	0.045
				5.99259e-05	0.0451	0.759586	0.0451	1.13367	0.0451	1.17783	0.0451
				5.99082e-05	0.0452	0.759567	0.0452	1.13232	0.0452	1.17665	0.0452
				5.98663e-05	0.0453	0.759059	0.0453	1.13013	0.0453	1.17477	0.0453
				5.98438e-05	0.0454	0.758045	0.0454	1.12732	0.0454	1.17306	0.0454
				5.97293e-05	0.0455	0.757436	0.0455	1.12656	0.0455	1.17159	0.0455
				5.96541e-05	0.0456	0.755743	0.0456	1.12646	0.0456	1.1702	0.0456
				5.96488e-05	0.0457	0.752924	0.0457	1.12581	0.0457	1.16965	0.0457
				5.9545e-05	0.0458	0.752441	0.0458	1.12442	0.0458	1.16965	0.0458
				5.95273e-05	0.0459	0.750873	0.0459	1.1243	0.0459	1.16879	0.0459
				5.94896e-05	0.046	0.750023	0.046	1.1243	0.046	1.16751	0.046
				5.94652e-05	0.0461	0.749851	0.0461	1.12259	0.0461	1.1661	0.0461
				5.94452e-05	0.0462	0.74866	0.0462	1.12258	0.0462	1.16459	0.0462
				5.92278e-05	0.0463	0.74866	0.0463	1.12194	0.0463	1.16276	0.0463
				5.91101e-05	0.0464	0.747035	0.0464	1.12043	0.0464	1.16275	0.0464
				5.90923e-05	0.0465	0.746954	0.0465	1.11963	0.0465	1.16235	0.0465
				5.89423e-05	0.0466	0.743895	0.0466	1.1172	0.0466	1.16179	0.0466
				5.87895e-05	0.0467	0.743123	0.0467	1.117	0.0467	1.16146	0.0467
				5.87148e-05	0.0468	0.743038	0.0468	1.11656	0.0468	1.16006	0.0468
				5.86922e-05	0.0469	0.742005	0.0469	1.11472	0.0469	1.15964	0.0469
				5.83659e-05	0.047	0.740902	0.047	1.11408	0.047	1.15923	0.047
				5.82542e-05	0.0471	0.739959	0.0471	1.11396	0.0471	1.15844	0.0471
				5.82315e-05	0.0472	0.738699	0.0472	1.11386	0.0472	1.15694	0.0472
				5.82134e-05	0.0473	0.738001	0.0473	1.1128	0.0473	1.15665	0.0473
				5.80349e-05	0.0474	0.737917	0.0474	1.1116	0.0474	1.15578	0.0474
				5.80282e-05	0.0475	0.73675	0.0475	1.10958	0.0475	1.15521	0.0475
				5.80143e-05	0.0476	0.734544	0.0476	1.10707	0.0476	1.15307	0.0476
				5.79841e-05	0.0477	0.733654	0.0477	1.10524	0.0477	1.15231	0.0477
				5.79485e-05	0.0478	0.733567	0.0478	1.10384	0.0478	1.15188	0.0478
				5.79387e-05	0.0479	0.732543	0.0479	1.10287	0.0479	1.15013	0.0479
				5.78936e-05	0.048	0.732038	0.048	1.10179	0.048	1.14897	0.048
				5.78216e-05	0.0481	0.731782	0.0481	1.1005	0.0481	1.14789	0.0481
				5.78005e-05	0.0482	0.729825	0.0482	1.09942	0.0482	1.1478	0.0482
				5.77935e-05	0.0483	0.729529	0.0483	1.0989	0.0483	1.14758	0.0483
				5.77083e-05	0.0484	0.728285	0.0484	1.09619	0.0484	1.14737	0.0484
				5.76449e-05	0.0485	0.727689	0.0485	1.09415	0.0485	1.1465	0.0485
				5.75849e-05	0.0486	0.726342	0.0486	1.09382	0.0486	1.14541	0.0486
				5.75778e-05	0.0487	0.725641	0.0487	1.09296	0.0487	1.14488	0.0487
				5.74628e-05	0.0488	0.725385	0.0488	1.09296	0.0488	1.14476	0.0488
				5.71978e-05	0.0489	0.724621	0.0489	1.09178	0.0489	1.14369	0.0489
				5.71701e-05	0.049	0.722576	0.049	1.09107	0.049	1.14369	0.049
				5.71594e-05	0.0491	0.721117	0.0491	1.09027	0.0491	1.14187	0.0491
				5.70377e-05	0.0492	0.720807	0.0492	1.08966	0.0492	1.13929	0.0492
				5.69796e-05	0.0493	0.720366	0.0493	1.08888	0.0493	1.13809	0.0493
				5.68636e-05	0.0494	0.720273	0.0494	1.08744	0.0494	1.13787	0.0494
				5.66473e-05	0.0495	0.719026	0.0495	1.08726	0.0495	1.13702	0.0495
				5.65311e-05	0.0496	0.718647	0.0496	1.08679	0.0496	1.13487	0.0496
				5.6469e-05	0.0497	0.718408	0.0497	1.08429	0.0497	1.13367	0.0497
				5.64399e-05	0.0498	0.717925	0.0498	1.08343	0.0498	1.13233	0.0498
				5.63742e-05	0.0499	0.717877	0.0499	1.08304	0.0499	1.13013	0.0499
				5.62879e-05	0.05	0.717499	0.05	1.08303	0.05	1.12732	0.05
				5.6141e-05	0.0501	0.717158	0.0501	1.08303	0.0501	1.12656	0.0501
				5.61066e-05	0.0502	0.717068	0.0502	1.08187	0.0502	1.12646	0.0502
				5.60985e-05	0.0503	0.716151	0.0503	1.07933	0.0503	1.12581	0.0503
				5.60701e-05	0.0504	0.715799	0.0504	1.07918	0.0504	1.12442	0.0504
				5.60455e-05	0.0505	0.715286	0.0505	1.07625	0.0505	1.1243	0.0505
				5.59919e-05	0.0506	0.715003	0.0506	1.07471	0.0506	1.1243	0.0506
				5.58826e-05	0.0507	0.71385	0.0507	1.07417	0.0507	1.12259	0.0507
				5.5843e-05	0.0508	0.713008	0.0508	1.07336	0.0508	1.12258	0.0508
				5.57897e-05	0.0509	0.712999	0.0509	1.07293	0.0509	1.12247	0.0509
				5.57271e-05	0.051	0.712511	0.051	1.07193	0.051	1.12194	0.051
				5.56912e-05	0.0511	0.711471	0.0511	1.07166	0.0511	1.12043	0.0511
				5.56667e-05	0.0512	0.711323	0.0512	1.07123	0.0512	1.11989	0.0512
				5.56114e-05	0.0513	0.710793	0.0513	1.07113	0.0513	1.11964	0.0513
				5.55876e-05	0.0514	0.710301	0.0514	1.07041	0.0514	1.1172	0.0514
				5.5545e-05	0.0515	0.70968	0.0515	1.06756	0.0515	1.117	0.0515
				5.54946e-05	0.0516	0.709397	0.0516	1.06736	0.0516	1.11656	0.0516
				5.53897e-05	0.0517	0.706717	0.0517	1.06432	0.0517	1.11472	0.0517
				5.53403e-05	0.0518	0.706523	0.0518	1.06387	0.0518	1.11408	0.0518
				5.52938e-05	0.0519	0.706329	0.0519	1.06353	0.0519	1.11396	0.0519
				5.52698e-05	0.052	0.706186	0.052	1.06092	0.052	1.11386	0.052
				5.52438e-05	0.0521	0.70532	0.0521	1.05967	0.0521	1.11364	0.0521
				5.52126e-05	0.0522	0.705128	0.0522	1.05942	0.0522	1.1128	0.0522
				5.5165e-05	0.0523	0.705127	0.0523	1.05922	0.0523	1.1116	0.0523
				5.51122e-05	0.0524	0.703739	0.0524	1.05528	0.0524	1.10959	0.0524
				5.50388e-05	0.0525	0.703117	0.0525	1.05459	0.0525	1.10707	0.0525
				5.4986e-05	0.0526	0.702875	0.0526	1.05394	0.0526	1.10524	0.0526
				5.49752e-05	0.0527	0.702017	0.0527	1.05386	0.0527	1.10384	0.0527
				5.49485e-05	0.0528	0.701539	0.0528	1.05349	0.0528	1.10287	0.0528
				5.49234e-05	0.0529	0.701439	0.0529	1.05305	0.0529	1.10179	0.0529
				5.4826e-05	0.053	0.700961	0.053	1.05183	0.053	1.1005	0.053
				5.48049e-05	0.0531	0.700242	0.0531	1.05027	0.0531	1.1005	0.0531
				5.47355e-05	0.0532	0.700048	0.0532	1.04964	0.0532	1.09942	0.0532
				5.46979e-05	0.0533	0.699953	0.0533	1.04732	0.0533	1.0989	0.0533
				5.46152e-05	0.0534	0.697658	0.0534	1.04669	0.0534	1.09619	0.0534
				5.45273e-05	0.0535	0.696359	0.0535	1.04652	0.0535	1.09415	0.0535
				5.44779e-05	0.0536	0.696101	0.0536	1.04618	0.0536	1.09382	0.0536
				5.44714e-05	0.0537	0.696073	0.0537	1.04499	0.0537	1.09296	0.0537
				5.44199e-05	0.0538	0.695696	0.0538	1.04499	0.0538	1.09296	0.0538
				5.44037e-05	0.0539	0.695643	0.0539	1.04436	0.0539	1.0918	0.0539
				5.44017e-05	0.054	0.695213	0.054	1.044	0.054	1.09178	0.054
				5.43809e-05	0.0541	0.693925	0.0541	1.0424	0.0541	1.09107	0.0541
				5.43221e-05	0.0542	0.693009	0.0542	1.04008	0.0542	1.09027	0.0542
				5.43184e-05	0.0543	0.692222	0.0543	1.03746	0.0543	1.08966	0.0543
				5.42488e-05	0.0544	0.691967	0.0544	1.03631	0.0544	1.08888	0.0544
				5.42327e-05	0.0545	0.69059	0.0545	1.03596	0.0545	1.08744	0.0545
				5.41711e-05	0.0546	0.689371	0.0546	1.03571	0.0546	1.08734	0.0546
				5.41455e-05	0.0547	0.688322	0.0547	1.03541	0.0547	1.08726	0.0547
				5.38966e-05	0.0548	0.68635	0.0548	1.03451	0.0548	1.08679	0.0548
				5.37998e-05	0.0549	0.685773	0.0549	1.03417	0.0549	1.08429	0.0549
				5.37545e-05	0.055	0.685202	0.055	1.03398	0.055	1.08343	0.055
				5.36786e-05	0.0551	0.684722	0.0551	1.03219	0.0551	1.08304	0.0551
				5.36089e-05	0.0552	0.684026	0.0552	1.03156	0.0552	1.08303	0.0552
				5.35906e-05	0.0553	0.683373	0.0553	1.03129	0.0553	1.08303	0.0553
				5.35699e-05	0.0554	0.682992	0.0554	1.03084	0.0554	1.08187	0.0554
				5.34803e-05	0.0555	0.682131	0.0555	1.0304	0.0555	1.07934	0.0555
				5.34422e-05	0.0556	0.680837	0.0556	1.02861	0.0556	1.07918	0.0556
				5.34186e-05	0.0557	0.679951	0.0557	1.02826	0.0557	1.07626	0.0557
				5.32607e-05	0.0558	0.677001	0.0558	1.0278	0.0558	1.07471	0.0558
				5.31722e-05	0.0559	0.676836	0.0559	1.02718	0.0559	1.07417	0.0559
				5.31712e-05	0.056	0.674991	0.056	1.02609	0.056	1.07336	0.056
				5.31034e-05	0.0561	0.67499	0.0561	1.02583	0.0561	1.07293	0.0561
				5.30943e-05	0.0562	0.67495	0.0562	1.02566	0.0562	1.07193	0.0562
				5.30865e-05	0.0563	0.674896	0.0563	1.02557	0.0563	1.07166	0.0563
				5.30452e-05	0.0564	0.674171	0.0564	1.02556	0.0564	1.07123	0.0564
				5.30421e-05	0.0565	0.673812	0.0565	1.02502	0.0565	1.07113	0.0565
				5.30131e-05	0.0566	0.67364	0.0566	1.02485	0.0566	1.07041	0.0566
				5.29855e-05	0.0567	0.673421	0.0567	1.02386	0.0567	1.06756	0.0567
				5.28847e-05	0.0568	0.673411	0.0568	1.02332	0.0568	1.06737	0.0568
				5.28658e-05	0.0569	0.673404	0.0569	1.02172	0.0569	1.06432	0.0569
				5.28634e-05	0.057	0.67328	0.057	1.02091	0.057	1.06387	0.057
				5.27508e-05	0.0571	0.673008	0.0571	1.02019	0.0571	1.06353	0.0571
				5.26409e-05	0.0572	0.671889	0.0572	1.0184	0.0572	1.06092	0.0572
				5.24391e-05	0.0573	0.6705	0.0573	1.01831	0.0573	1.05967	0.0573
				5.23526e-05	0.0574	0.669293	0.0574	1.01715	0.0574	1.05942	0.0574
				5.23211e-05	0.0575	0.669292	0.0575	1.01706	0.0575	1.05922	0.0575
				5.23149e-05	0.0576	0.668178	0.0576	1.01643	0.0576	1.05887	0.0576
				5.23044e-05	0.0577	0.667961	0.0577	1.01607	0.0577	1.05528	0.0577
				5.22221e-05	0.0578	0.667911	0.0578	1.01347	0.0578	1.05459	0.0578
				5.21902e-05	0.0579	0.667906	0.0579	1.01205	0.0579	1.05394	0.0579
				5.20161e-05	0.058	0.667461	0.058	1.01107	0.058	1.05386	0.058
				5.19961e-05	0.0581	0.666675	0.0581	1.01034	0.0581	1.05349	0.0581
				5.19687e-05	0.0582	0.665829	0.0582	1.00998	0.0582	1.05305	0.0582
				5.19604e-05	0.0583	0.665224	0.0583	1.00892	0.0583	1.05197	0.0583
				5.19534e-05	0.0584	0.664382	0.0584	1.00783	0.0584	1.05183	0.0584
				5.19418e-05	0.0585	0.663748	0.0585	1.00632	0.0585	1.05027	0.0585
				5.19044e-05	0.0586	0.662768	0.0586	1.00622	0.0586	1.04964	0.0586
				5.18793e-05	0.0587	0.662464	0.0587	1.0056	0.0587	1.04732	0.0587
				5.18242e-05	0.0588	0.662054	0.0588	1.00524	0.0588	1.04669	0.0588
				5.17962e-05	0.0589	0.66178	0.0589	1.00443	0.0589	1.04652	0.0589
				5.17882e-05	0.059	0.660977	0.059	1.00309	0.059	1.04618	0.059
				5.17641e-05	0.0591	0.660261	0.0591	1.00291	0.0591	1.04499	0.0591
				5.17326e-05	0.0592	0.659414	0.0592	1.00157	0.0592	1.04499	0.0592
				5.17074e-05	0.0593	0.658767	0.0593	1.0013	0.0593	1.04436	0.0593
				5.15829e-05	0.0594	0.658161	0.0594	1.00112	0.0594	1.044	0.0594
				5.15675e-05	0.0595	0.657724	0.0595	0.999347	0.0595	1.0424	0.0595
				5.15572e-05	0.0596	0.657179	0.0596	0.996135	0.0596	1.04198	0.0596
				5.15479e-05	0.0597	0.657041	0.0597	0.995716	0.0597	1.04008	0.0597
				5.15461e-05	0.0598	0.65673	0.0598	0.995649	0.0598	1.03746	0.0598
				5.15049e-05	0.0599	0.655567	0.0599	0.995636	0.0599	1.03631	0.0599
				5.15012e-05	0.06	0.655278	0.06	0.995145	0.06	1.03621	0.06
				5.13493e-05	0.0601	0.655136	0.0601	0.994489	0.0601	1.03596	0.0601
				5.13462e-05	0.0602	0.654409	0.0602	0.994404	0.0602	1.03572	0.0602
				5.12854e-05	0.0603	0.654316	0.0603	0.994	0.0603	1.03541	0.0603
				5.12595e-05	0.0604	0.65391	0.0604	0.993335	0.0604	1.03451	0.0604
				5.11756e-05	0.0605	0.653888	0.0605	0.993086	0.0605	1.03417	0.0605
				5.1096e-05	0.0606	0.653525	0.0606	0.991117	0.0606	1.03399	0.0606
				5.09867e-05	0.0607	0.653512	0.0607	0.990541	0.0607	1.0329	0.0607
				5.0934e-05	0.0608	0.652973	0.0608	0.98951	0.0608	1.03219	0.0608
				5.08899e-05	0.0609	0.652939	0.0609	0.989077	0.0609	1.03175	0.0609
				5.07604e-05	0.061	0.652929	0.061	0.988663	0.061	1.03156	0.061
				5.06541e-05	0.0611	0.652794	0.0611	0.987094	0.0611	1.03129	0.0611
				5.04939e-05	0.0612	0.652354	0.0612	0.986518	0.0612	1.03084	0.0612
				5.04195e-05	0.0613	0.651953	0.0613	0.985939	0.0613	1.0304	0.0613
				5.02086e-05	0.0614	0.651859	0.0614	0.985701	0.0614	1.02861	0.0614
				5.01765e-05	0.0615	0.65172	0.0615	0.985208	0.0615	1.02826	0.0615
				5.01674e-05	0.0616	0.651608	0.0616	0.98504	0.0616	1.0278	0.0616
				5.01405e-05	0.0617	0.650422	0.0617	0.985037	0.0617	1.02718	0.0617
				5.00562e-05	0.0618	0.650294	0.0618	0.984871	0.0618	1.02609	0.0618
				4.99604e-05	0.0619	0.650038	0.0619	0.983722	0.0619	1.02592	0.0619
				4.9958e-05	0.062	0.648689	0.062	0.983556	0.062	1.02583	0.062
				4.9884e-05	0.0621	0.648279	0.0621	0.982899	0.0621	1.02566	0.0621
				4.98643e-05	0.0622	0.647843	0.0622	0.982364	0.0622	1.02557	0.0622
				4.97538e-05	0.0623	0.647518	0.0623	0.980434	0.0623	1.02556	0.0623
				4.97478e-05	0.0624	0.647214	0.0624	0.979369	0.0624	1.02502	0.0624
				4.9696e-05	0.0625	0.646847	0.0625	0.979034	0.0625	1.02485	0.0625
				4.96186e-05	0.0626	0.646763	0.0626	0.978775	0.0626	1.02386	0.0626
				4.95901e-05	0.0627	0.646591	0.0627	0.978214	0.0627	1.02332	0.0627
				4.957e-05	0.0628	0.646311	0.0628	0.978133	0.0628	1.02189	0.0628
				4.95692e-05	0.0629	0.646222	0.0629	0.977898	0.0629	1.02172	0.0629
				4.95571e-05	0.063	0.646043	0.063	0.977481	0.063	1.02091	0.063
				4.95406e-05	0.0631	0.645999	0.0631	0.977227	0.0631	1.02019	0.0631
				4.95281e-05	0.0632	0.645639	0.0632	0.976898	0.0632	1.0184	0.0632
				4.95261e-05	0.0633	0.645561	0.0633	0.97649	0.0633	1.01831	0.0633
				4.95148e-05	0.0634	0.645557	0.0634	0.976403	0.0634	1.01715	0.0634
				4.95086e-05	0.0635	0.645062	0.0635	0.976	0.0635	1.01706	0.0635
				4.94786e-05	0.0636	0.644745	0.0636	0.975993	0.0636	1.01643	0.0636
				4.94597e-05	0.0637	0.644347	0.0637	0.974684	0.0637	1.01607	0.0637
				4.94471e-05	0.0638	0.643308	0.0638	0.974286	0.0638	1.01347	0.0638
				4.94332e-05	0.0639	0.64316	0.0639	0.972546	0.0639	1.01205	0.0639
				4.94126e-05	0.064	0.642779	0.064	0.971557	0.064	1.01107	0.064
				4.94069e-05	0.0641	0.641302	0.0641	0.971473	0.0641	1.01034	0.0641
				4.93638e-05	0.0642	0.640388	0.0642	0.970081	0.0642	1.00998	0.0642
				4.93497e-05	0.0643	0.640151	0.0643	0.969254	0.0643	1.00892	0.0643
				4.93157e-05	0.0644	0.640103	0.0644	0.968435	0.0644	1.00783	0.0644
				4.91135e-05	0.0645	0.639699	0.0645	0.966296	0.0645	1.00632	0.0645
				4.90848e-05	0.0646	0.638941	0.0646	0.965578	0.0646	1.00622	0.0646
				4.90491e-05	0.0647	0.638227	0.0647	0.964909	0.0647	1.0056	0.0647
				4.90167e-05	0.0648	0.636701	0.0648	0.964696	0.0648	1.00524	0.0648
				4.89217e-05	0.0649	0.634331	0.0649	0.964426	0.0649	1.00443	0.0649
				4.88671e-05	0.065	0.634328	0.065	0.964205	0.065	1.00309	0.065
				4.88324e-05	0.0651	0.633979	0.0651	0.963918	0.0651	1.00291	0.0651
				4.87291e-05	0.0652	0.633715	0.0652	0.962107	0.0652	1.00157	0.0652
				4.87248e-05	0.0653	0.6334	0.0653	0.961969	0.0653	1.0013	0.0653
				4.87177e-05	0.0654	0.633031	0.0654	0.961144	0.0654	1.00112	0.0654
				4.86981e-05	0.0655	0.632868	0.0655	0.960317	0.0655	0.999347	0.0655
				4.86897e-05	0.0656	0.631734	0.0656	0.959086	0.0656	0.997446	0.0656
				4.85989e-05	0.0657	0.631517	0.0657	0.956237	0.0657	0.996135	0.0657
				4.85838e-05	0.0658	0.631288	0.0658	0.955534	0.0658	0.995716	0.0658
				4.85789e-05	0.0659	0.630036	0.0659	0.955063	0.0659	0.995649	0.0659
				4.84947e-05	0.066	0.629804	0.066	0.954132	0.066	0.995636	0.066
				4.8409e-05	0.0661	0.629706	0.0661	0.952598	0.0661	0.995145	0.0661
				4.83833e-05	0.0662	0.628914	0.0662	0.952091	0.0662	0.994489	0.0662
				4.83536e-05	0.0663	0.628687	0.0663	0.95135	0.0663	0.994404	0.0663
				4.83363e-05	0.0664	0.628224	0.0664	0.951135	0.0664	0.994001	0.0664
				4.8294e-05	0.0665	0.628023	0.0665	0.949696	0.0665	0.993335	0.0665
				4.82627e-05	0.0666	0.627961	0.0666	0.948642	0.0666	0.993086	0.0666
				4.82416e-05	0.0667	0.627881	0.0667	0.948217	0.0667	0.99147	0.0667
				4.82208e-05	0.0668	0.627834	0.0668	0.947818	0.0668	0.991117	0.0668
				4.81808e-05	0.0669	0.627322	0.0669	0.947257	0.0669	0.990541	0.0669
				4.81067e-05	0.067	0.626891	0.067	0.946985	0.067	0.989513	0.067
				4.80488e-05	0.0671	0.626672	0.0671	0.946577	0.0671	0.989077	0.0671
				4.80451e-05	0.0672	0.626533	0.0672	0.945262	0.0672	0.988664	0.0672
				4.80256e-05	0.0673	0.626525	0.0673	0.945012	0.0673	0.987094	0.0673
				4.80158e-05	0.0674	0.626525	0.0674	0.944931	0.0674	0.986518	0.0674
				4.79849e-05	0.0675	0.626474	0.0675	0.943815	0.0675	0.985939	0.0675
				4.79815e-05	0.0676	0.626012	0.0676	0.941975	0.0676	0.985701	0.0676
				4.79591e-05	0.0677	0.625747	0.0677	0.941969	0.0677	0.985208	0.0677
				4.79222e-05	0.0678	0.625569	0.0678	0.941723	0.0678	0.98504	0.0678
				4.79192e-05	0.0679	0.624475	0.0679	0.940247	0.0679	0.985037	0.0679
				4.79074e-05	0.068	0.624093	0.068	0.940246	0.068	0.984871	0.068
				4.78913e-05	0.0681	0.623949	0.0681	0.940085	0.0681	0.983722	0.0681
				4.78772e-05	0.0682	0.622928	0.0682	0.939752	0.0682	0.983556	0.0682
				4.78255e-05	0.0683	0.621862	0.0683	0.939364	0.0683	0.982899	0.0683
				4.78086e-05	0.0684	0.621759	0.0684	0.939097	0.0684	0.982368	0.0684
				4.78044e-05	0.0685	0.62175	0.0685	0.938776	0.0685	0.981261	0.0685
				4.77952e-05	0.0686	0.621294	0.0686	0.93853	0.0686	0.980434	0.0686
				4.77942e-05	0.0687	0.620817	0.0687	0.93822	0.0687	0.979369	0.0687
				4.77312e-05	0.0688	0.620723	0.0688	0.93696	0.0688	0.979034	0.0688
				4.773e-05	0.0689	0.620629	0.0689	0.936258	0.0689	0.979015	0.0689
				4.7703e-05	0.069	0.620486	0.069	0.936244	0.069	0.978214	0.069
				4.75803e-05	0.0691	0.620253	0.0691	0.935422	0.0691	0.978133	0.0691
				4.75232e-05	0.0692	0.619938	0.0692	0.934903	0.0692	0.977899	0.0692
				4.75121e-05	0.0693	0.619844	0.0693	0.934181	0.0693	0.977481	0.0693
				4.75026e-05	0.0694	0.619249	0.0694	0.934165	0.0694	0.977227	0.0694
				4.74951e-05	0.0695	0.618987	0.0695	0.934088	0.0695	0.976898	0.0695
				4.74913e-05	0.0696	0.618494	0.0696	0.932277	0.0696	0.97649	0.0696
				4.74688e-05	0.0697	0.617635	0.0697	0.93211	0.0697	0.976403	0.0697
				4.74238e-05	0.0698	0.615855	0.0698	0.931391	0.0698	0.976	0.0698
				4.74026e-05	0.0699	0.615663	0.0699	0.931379	0.0699	0.975993	0.0699
				4.73742e-05	0.07	0.615394	0.07	0.930957	0.07	0.974684	0.07
				4.73712e-05	0.0701	0.615195	0.0701	0.930642	0.0701	0.974286	0.0701
				4.73236e-05	0.0702	0.613286	0.0702	0.92984	0.0702	0.972546	0.0702
				4.73086e-05	0.0703	0.613181	0.0703	0.929236	0.0703	0.971557	0.0703
				4.72861e-05	0.0704	0.612766	0.0704	0.928592	0.0704	0.971473	0.0704
				4.72243e-05	0.0705	0.612022	0.0705	0.928496	0.0705	0.970081	0.0705
				4.7176e-05	0.0706	0.610671	0.0706	0.927917	0.0706	0.969831	0.0706
				4.71682e-05	0.0707	0.609952	0.0707	0.926931	0.0707	0.969254	0.0707
				4.70727e-05	0.0708	0.609676	0.0708	0.926526	0.0708	0.968435	0.0708
				4.70235e-05	0.0709	0.609532	0.0709	0.925041	0.0709	0.966296	0.0709
				4.69761e-05	0.071	0.608471	0.071	0.924879	0.071	0.965598	0.071
				4.69637e-05	0.0711	0.608222	0.0711	0.924004	0.0711	0.964909	0.0711
				4.68226e-05	0.0712	0.608092	0.0712	0.923655	0.0712	0.9647	0.0712
				4.68213e-05	0.0713	0.607523	0.0713	0.922611	0.0713	0.964426	0.0713
				4.68131e-05	0.0714	0.607428	0.0714	0.921594	0.0714	0.964236	0.0714
				4.68119e-05	0.0715	0.607332	0.0715	0.920788	0.0715	0.963918	0.0715
				4.67905e-05	0.0716	0.607002	0.0716	0.920612	0.0716	0.962107	0.0716
				4.6777e-05	0.0717	0.606677	0.0717	0.920196	0.0717	0.961971	0.0717
				4.67245e-05	0.0718	0.606365	0.0718	0.9197	0.0718	0.961145	0.0718
				4.67061e-05	0.0719	0.605791	0.0719	0.919211	0.0719	0.960318	0.0719
				4.66838e-05	0.072	0.605425	0.072	0.919123	0.072	0.959893	0.072
				4.66509e-05	0.0721	0.605178	0.0721	0.917663	0.0721	0.959087	0.0721
				4.65308e-05	0.0722	0.604299	0.0722	0.917266	0.0722	0.956242	0.0722
				4.65009e-05	0.0723	0.603173	0.0723	0.916937	0.0723	0.955534	0.0723
				4.64961e-05	0.0724	0.60307	0.0724	0.916683	0.0724	0.955065	0.0724
				4.64937e-05	0.0725	0.602791	0.0725	0.915555	0.0725	0.954132	0.0725
				4.64891e-05	0.0726	0.602405	0.0726	0.915313	0.0726	0.952599	0.0726
				4.64385e-05	0.0727	0.602239	0.0727	0.915259	0.0727	0.952329	0.0727
				4.64121e-05	0.0728	0.601715	0.0728	0.914509	0.0728	0.952091	0.0728
				4.64074e-05	0.0729	0.601292	0.0729	0.914383	0.0729	0.95135	0.0729
				4.63434e-05	0.073	0.600123	0.073	0.914299	0.073	0.951139	0.073
				4.63211e-05	0.0731	0.599839	0.0731	0.913659	0.0731	0.949696	0.0731
				4.63179e-05	0.0732	0.599328	0.0732	0.913627	0.0732	0.948643	0.0732
				4.6307e-05	0.0733	0.599091	0.0733	0.913014	0.0733	0.948217	0.0733
				4.62951e-05	0.0734	0.598725	0.0734	0.912853	0.0734	0.947818	0.0734
				4.62942e-05	0.0735	0.598465	0.0735	0.912533	0.0735	0.947258	0.0735
				4.62623e-05	0.0736	0.598382	0.0736	0.912344	0.0736	0.946985	0.0736
				4.62465e-05	0.0737	0.597592	0.0737	0.912267	0.0737	0.946577	0.0737
				4.62065e-05	0.0738	0.597454	0.0738	0.91211	0.0738	0.945262	0.0738
				4.62061e-05	0.0739	0.59661	0.0739	0.911315	0.0739	0.945012	0.0739
				4.61797e-05	0.074	0.596578	0.074	0.911037	0.074	0.944931	0.074
				4.61744e-05	0.0741	0.595679	0.0741	0.909862	0.0741	0.943818	0.0741
				4.61728e-05	0.0742	0.595626	0.0742	0.909542	0.0742	0.941975	0.0742
				4.61335e-05	0.0743	0.595441	0.0743	0.909448	0.0743	0.94197	0.0743
				4.61226e-05	0.0744	0.59493	0.0744	0.90944	0.0744	0.941788	0.0744
				4.61225e-05	0.0745	0.594485	0.0745	0.909244	0.0745	0.941723	0.0745
				4.60664e-05	0.0746	0.593997	0.0746	0.909219	0.0746	0.940248	0.0746
				4.60043e-05	0.0747	0.593856	0.0747	0.908854	0.0747	0.940246	0.0747
				4.5979e-05	0.0748	0.593239	0.0748	0.908473	0.0748	0.940085	0.0748
				4.59358e-05	0.0749	0.592828	0.0749	0.908369	0.0749	0.939752	0.0749
				4.58957e-05	0.075	0.592678	0.075	0.908006	0.075	0.939365	0.075
				4.58303e-05	0.0751	0.592644	0.0751	0.907858	0.0751	0.939097	0.0751
				4.58292e-05	0.0752	0.592262	0.0752	0.907047	0.0752	0.938777	0.0752
				4.58204e-05	0.0753	0.592031	0.0753	0.906477	0.0753	0.938531	0.0753
				4.57991e-05	0.0754	0.591983	0.0754	0.906042	0.0754	0.938221	0.0754
				4.57622e-05	0.0755	0.591977	0.0755	0.90592	0.0755	0.93696	0.0755
				4.56174e-05	0.0756	0.59165	0.0756	0.905865	0.0756	0.936261	0.0756
				4.55924e-05	0.0757	0.591648	0.0757	0.905594	0.0757	0.936245	0.0757
				4.55873e-05	0.0758	0.59147	0.0758	0.905002	0.0758	0.935739	0.0758
				4.55688e-05	0.0759	0.589824	0.0759	0.904852	0.0759	0.935423	0.0759
				4.55524e-05	0.076	0.588941	0.076	0.904204	0.076	0.934903	0.076
				4.55408e-05	0.0761	0.588433	0.0761	0.904146	0.0761	0.934182	0.0761
				4.55236e-05	0.0762	0.588418	0.0762	0.904044	0.0762	0.934165	0.0762
				4.54965e-05	0.0763	0.585756	0.0763	0.904037	0.0763	0.934088	0.0763
				4.54576e-05	0.0764	0.584719	0.0764	0.903795	0.0764	0.932521	0.0764
				4.54463e-05	0.0765	0.584392	0.0765	0.90265	0.0765	0.932277	0.0765
				4.53764e-05	0.0766	0.583644	0.0766	0.901962	0.0766	0.93211	0.0766
				4.53471e-05	0.0767	0.583009	0.0767	0.901741	0.0767	0.931392	0.0767
				4.53283e-05	0.0768	0.582954	0.0768	0.900842	0.0768	0.931379	0.0768
				4.5318e-05	0.0769	0.582224	0.0769	0.900729	0.0769	0.930957	0.0769
				4.52984e-05	0.077	0.581693	0.077	0.900728	0.077	0.930642	0.077
				4.50895e-05	0.0771	0.581267	0.0771	0.900388	0.0771	0.930303	0.0771
				4.50572e-05	0.0772	0.580591	0.0772	0.899612	0.0772	0.929842	0.0772
				4.50431e-05	0.0773	0.580437	0.0773	0.899338	0.0773	0.929236	0.0773
				4.49307e-05	0.0774	0.580068	0.0774	0.899072	0.0774	0.928593	0.0774
				4.48909e-05	0.0775	0.579764	0.0775	0.898968	0.0775	0.928496	0.0775
				4.48611e-05	0.0776	0.579595	0.0776	0.89865	0.0776	0.927917	0.0776
				4.48101e-05	0.0777	0.579541	0.0777	0.897758	0.0777	0.926931	0.0777
				4.47863e-05	0.0778	0.579398	0.0778	0.89747	0.0778	0.926526	0.0778
				4.47785e-05	0.0779	0.579293	0.0779	0.896885	0.0779	0.925041	0.0779
				4.47684e-05	0.078	0.578687	0.078	0.89683	0.078	0.924879	0.078
				4.46474e-05	0.0781	0.578179	0.0781	0.89656	0.0781	0.924006	0.0781
				4.45873e-05	0.0782	0.577929	0.0782	0.896103	0.0782	0.923655	0.0782
				4.45001e-05	0.0783	0.577291	0.0783	0.894905	0.0783	0.922613	0.0783
				4.44937e-05	0.0784	0.576982	0.0784	0.894385	0.0784	0.921594	0.0784
				4.44429e-05	0.0785	0.576815	0.0785	0.894334	0.0785	0.920789	0.0785
				4.44414e-05	0.0786	0.576709	0.0786	0.893954	0.0786	0.920612	0.0786
				4.44257e-05	0.0787	0.576507	0.0787	0.893522	0.0787	0.920196	0.0787
				4.44091e-05	0.0788	0.576467	0.0788	0.893485	0.0788	0.9197	0.0788
				4.43757e-05	0.0789	0.576193	0.0789	0.892191	0.0789	0.919212	0.0789
				4.43678e-05	0.079	0.57587	0.079	0.891547	0.079	0.919123	0.079
				4.43518e-05	0.0791	0.575767	0.0791	0.891123	0.0791	0.91783	0.0791
				4.43418e-05	0.0792	0.575605	0.0792	0.890013	0.0792	0.917663	0.0792
				4.43303e-05	0.0793	0.575188	0.0793	0.88939	0.0793	0.917269	0.0793
				4.43196e-05	0.0794	0.575028	0.0794	0.889348	0.0794	0.916938	0.0794
				4.43155e-05	0.0795	0.574404	0.0795	0.889196	0.0795	0.916836	0.0795
				4.42808e-05	0.0796	0.573717	0.0796	0.888687	0.0796	0.916686	0.0796
				4.42657e-05	0.0797	0.573628	0.0797	0.888405	0.0797	0.915689	0.0797
				4.42625e-05	0.0798	0.573191	0.0798	0.887962	0.0798	0.915569	0.0798
				4.42199e-05	0.0799	0.571721	0.0799	0.88754	0.0799	0.915313	0.0799
				4.41774e-05	0.08	0.571512	0.08	0.88733	0.08	0.915259	0.08
				4.41622e-05	0.0801	0.57091	0.0801	0.887054	0.0801	0.914509	0.0801
				4.41525e-05	0.0802	0.570781	0.0802	0.886734	0.0802	0.914385	0.0802
				4.41256e-05	0.0803	0.57048	0.0803	0.886569	0.0803	0.914299	0.0803
				4.41255e-05	0.0804	0.569839	0.0804	0.886109	0.0804	0.913659	0.0804
				4.40701e-05	0.0805	0.569521	0.0805	0.885748	0.0805	0.913628	0.0805
				4.4058e-05	0.0806	0.569108	0.0806	0.885715	0.0806	0.913014	0.0806
				4.40547e-05	0.0807	0.569105	0.0807	0.88562	0.0807	0.912853	0.0807
				4.40133e-05	0.0808	0.568679	0.0808	0.885571	0.0808	0.912533	0.0808
				4.40069e-05	0.0809	0.568469	0.0809	0.884549	0.0809	0.912346	0.0809
				4.39437e-05	0.081	0.567849	0.081	0.884332	0.081	0.912318	0.081
				4.39269e-05	0.0811	0.566688	0.0811	0.883329	0.0811	0.912267	0.0811
				4.38431e-05	0.0812	0.56621	0.0812	0.883151	0.0812	0.91211	0.0812
				4.37358e-05	0.0813	0.566	0.0813	0.882833	0.0813	0.912002	0.0813
				4.36994e-05	0.0814	0.565546	0.0814	0.882673	0.0814	0.911315	0.0814
				4.36923e-05	0.0815	0.56487	0.0815	0.882291	0.0815	0.911038	0.0815
				4.3683e-05	0.0816	0.564804	0.0816	0.882139	0.0816	0.909862	0.0816
				4.36758e-05	0.0817	0.563642	0.0817	0.881709	0.0817	0.909662	0.0817
				4.36348e-05	0.0818	0.563585	0.0818	0.880701	0.0818	0.909542	0.0818
				4.36041e-05	0.0819	0.563332	0.0819	0.880374	0.0819	0.909448	0.0819
				4.36002e-05	0.082	0.563282	0.082	0.880052	0.082	0.90944	0.082
				4.35787e-05	0.0821	0.562802	0.0821	0.879951	0.0821	0.909245	0.0821
				4.35572e-05	0.0822	0.562445	0.0822	0.879894	0.0822	0.909224	0.0822
				4.35533e-05	0.0823	0.561332	0.0823	0.87927	0.0823	0.908854	0.0823
				4.35186e-05	0.0824	0.56131	0.0824	0.878452	0.0824	0.908473	0.0824
				4.34748e-05	0.0825	0.561179	0.0825	0.878131	0.0825	0.908369	0.0825
				4.34644e-05	0.0826	0.561088	0.0826	0.877503	0.0826	0.908007	0.0826
				4.3426e-05	0.0827	0.561066	0.0827	0.877357	0.0827	0.907993	0.0827
				4.34103e-05	0.0828	0.560914	0.0828	0.876686	0.0828	0.90787	0.0828
				4.33164e-05	0.0829	0.560881	0.0829	0.876132	0.0829	0.907048	0.0829
				4.32662e-05	0.083	0.560704	0.083	0.875942	0.083	0.9065	0.083
				4.32396e-05	0.0831	0.560543	0.0831	0.875476	0.0831	0.906479	0.0831
				4.32369e-05	0.0832	0.560388	0.0832	0.875311	0.0832	0.906044	0.0832
				4.32283e-05	0.0833	0.559911	0.0833	0.874974	0.0833	0.90592	0.0833
				4.32248e-05	0.0834	0.559505	0.0834	0.874805	0.0834	0.905865	0.0834
				4.32203e-05	0.0835	0.559393	0.0835	0.874502	0.0835	0.905594	0.0835
				4.32179e-05	0.0836	0.559138	0.0836	0.874242	0.0836	0.905002	0.0836
				4.32138e-05	0.0837	0.559125	0.0837	0.873809	0.0837	0.904948	0.0837
				4.32037e-05	0.0838	0.558287	0.0838	0.872919	0.0838	0.904852	0.0838
				4.31905e-05	0.0839	0.558185	0.0839	0.872528	0.0839	0.904204	0.0839
				4.31821e-05	0.084	0.557606	0.084	0.872307	0.084	0.904146	0.084
				4.31525e-05	0.0841	0.556973	0.0841	0.872184	0.0841	0.904044	0.0841
				4.31237e-05	0.0842	0.556778	0.0842	0.871722	0.0842	0.904042	0.0842
				4.30631e-05	0.0843	0.5565	0.0843	0.871402	0.0843	0.903805	0.0843
				4.30567e-05	0.0844	0.556294	0.0844	0.871009	0.0844	0.90265	0.0844
				4.30498e-05	0.0845	0.555621	0.0845	0.870929	0.0845	0.902065	0.0845
				4.30222e-05	0.0846	0.555521	0.0846	0.870868	0.0846	0.901962	0.0846
				4.30108e-05	0.0847	0.555349	0.0847	0.870654	0.0847	0.901741	0.0847
				4.30068e-05	0.0848	0.55515	0.0848	0.869698	0.0848	0.900843	0.0848
				4.29965e-05	0.0849	0.554193	0.0849	0.86932	0.0849	0.900729	0.0849
				4.29854e-05	0.085	0.553883	0.085	0.869103	0.085	0.900728	0.085
				4.29558e-05	0.0851	0.553882	0.0851	0.867894	0.0851	0.900391	0.0851
				4.29275e-05	0.0852	0.553725	0.0852	0.867291	0.0852	0.899769	0.0852
				4.29128e-05	0.0853	0.553686	0.0853	0.866968	0.0853	0.899612	0.0853
				4.28894e-05	0.0854	0.553353	0.0854	0.866446	0.0854	0.899338	0.0854
				4.28437e-05	0.0855	0.553036	0.0855	0.866334	0.0855	0.899072	0.0855
				4.28106e-05	0.0856	0.552983	0.0856	0.866166	0.0856	0.898968	0.0856
				4.27674e-05	0.0857	0.552459	0.0857	0.865953	0.0857	0.898651	0.0857
				4.27336e-05	0.0858	0.55236	0.0858	0.865577	0.0858	0.897759	0.0858
				4.27318e-05	0.0859	0.552353	0.0859	0.865271	0.0859	0.897475	0.0859
				4.26996e-05	0.086	0.551303	0.086	0.86482	0.086	0.897208	0.086
				4.26957e-05	0.0861	0.551094	0.0861	0.864724	0.0861	0.896885	0.0861
				4.26367e-05	0.0862	0.550962	0.0862	0.864478	0.0862	0.89683	0.0862
				4.26201e-05	0.0863	0.549999	0.0863	0.864201	0.0863	0.896602	0.0863
				4.25992e-05	0.0864	0.549636	0.0864	0.864134	0.0864	0.89656	0.0864
				4.25846e-05	0.0865	0.549589	0.0865	0.863334	0.0865	0.896105	0.0865
				4.25179e-05	0.0866	0.549478	0.0866	0.862823	0.0866	0.894905	0.0866
				4.24955e-05	0.0867	0.54931	0.0867	0.862648	0.0867	0.894386	0.0867
				4.24913e-05	0.0868	0.548444	0.0868	0.862596	0.0868	0.894335	0.0868
				4.24633e-05	0.0869	0.54686	0.0869	0.862474	0.0869	0.893955	0.0869
				4.24136e-05	0.087	0.546334	0.087	0.861562	0.087	0.893522	0.087
				4.23572e-05	0.0871	0.54622	0.0871	0.861399	0.0871	0.893486	0.0871
				4.23474e-05	0.0872	0.545487	0.0872	0.860903	0.0872	0.892192	0.0872
				4.22827e-05	0.0873	0.545173	0.0873	0.860871	0.0873	0.891547	0.0873
				4.22191e-05	0.0874	0.544383	0.0874	0.86001	0.0874	0.891124	0.0874
				4.21933e-05	0.0875	0.544183	0.0875	0.859903	0.0875	0.890014	0.0875
				4.21796e-05	0.0876	0.544066	0.0876	0.859801	0.0876	0.88983	0.0876
				4.20881e-05	0.0877	0.543642	0.0877	0.859437	0.0877	0.889394	0.0877
				4.20571e-05	0.0878	0.543591	0.0878	0.859214	0.0878	0.889348	0.0878
				4.19204e-05	0.0879	0.543117	0.0879	0.859214	0.0879	0.889196	0.0879
				4.18688e-05	0.088	0.542339	0.088	0.858579	0.088	0.888689	0.088
				4.18495e-05	0.0881	0.542126	0.0881	0.858184	0.0881	0.88862	0.0881
				4.18467e-05	0.0882	0.54191	0.0882	0.857848	0.0882	0.888405	0.0882
				4.17451e-05	0.0883	0.541806	0.0883	0.857837	0.0883	0.887962	0.0883
				4.17024e-05	0.0884	0.541426	0.0884	0.8575	0.0884	0.88754	0.0884
				4.1674e-05	0.0885	0.540863	0.0885	0.857436	0.0885	0.887531	0.0885
				4.16679e-05	0.0886	0.540708	0.0886	0.85734	0.0886	0.88733	0.0886
				4.16529e-05	0.0887	0.540703	0.0887	0.856142	0.0887	0.887054	0.0887
				4.1635e-05	0.0888	0.540391	0.0888	0.856118	0.0888	0.886734	0.0888
				4.16142e-05	0.0889	0.539559	0.0889	0.856002	0.0889	0.886569	0.0889
				4.16058e-05	0.089	0.538824	0.089	0.855667	0.089	0.886526	0.089
				4.15728e-05	0.0891	0.53877	0.0891	0.855664	0.0891	0.88611	0.0891
				4.15612e-05	0.0892	0.537871	0.0892	0.85549	0.0892	0.88575	0.0892
				4.15432e-05	0.0893	0.537815	0.0893	0.854822	0.0893	0.885715	0.0893
				4.15355e-05	0.0894	0.537784	0.0894	0.8548	0.0894	0.88562	0.0894
				4.15008e-05	0.0895	0.537765	0.0895	0.85383	0.0895	0.885572	0.0895
				4.14628e-05	0.0896	0.53771	0.0896	0.853654	0.0896	0.885297	0.0896
				4.14251e-05	0.0897	0.537399	0.0897	0.8536	0.0897	0.884549	0.0897
				4.14073e-05	0.0898	0.536979	0.0898	0.853432	0.0898	0.884332	0.0898
				4.13979e-05	0.0899	0.536725	0.0899	0.853143	0.0899	0.883632	0.0899
				4.1396e-05	0.09	0.536616	0.09	0.852979	0.09	0.88333	0.09
				4.13838e-05	0.0901	0.535933	0.0901	0.852741	0.0901	0.883151	0.0901
				4.13306e-05	0.0902	0.535531	0.0902	0.852683	0.0902	0.882833	0.0902
				4.13149e-05	0.0903	0.535097	0.0903	0.852625	0.0903	0.882673	0.0903
				4.13142e-05	0.0904	0.535089	0.0904	0.852236	0.0904	0.882296	0.0904
				4.12791e-05	0.0905	0.535002	0.0905	0.851937	0.0905	0.882139	0.0905
				4.12766e-05	0.0906	0.534878	0.0906	0.851329	0.0906	0.881709	0.0906
				4.12486e-05	0.0907	0.534676	0.0907	0.851196	0.0907	0.880701	0.0907
				4.12204e-05	0.0908	0.534518	0.0908	0.850852	0.0908	0.880374	0.0908
				4.1218e-05	0.0909	0.534196	0.0909	0.850742	0.0909	0.880052	0.0909
				4.12128e-05	0.091	0.534092	0.091	0.850507	0.091	0.879952	0.091
				4.12019e-05	0.0911	0.533838	0.0911	0.850186	0.0911	0.879909	0.0911
				4.11747e-05	0.0912	0.533525	0.0912	0.849992	0.0912	0.879894	0.0912
				4.11704e-05	0.0913	0.532262	0.0913	0.849992	0.0913	0.879271	0.0913
				4.11306e-05	0.0914	0.532255	0.0914	0.84982	0.0914	0.878452	0.0914
				4.11303e-05	0.0915	0.531905	0.0915	0.849527	0.0915	0.878152	0.0915
				4.10625e-05	0.0916	0.531006	0.0916	0.849131	0.0916	0.877503	0.0916
				4.10409e-05	0.0917	0.530954	0.0917	0.848749	0.0917	0.877359	0.0917
				4.10175e-05	0.0918	0.530531	0.0918	0.848341	0.0918	0.876715	0.0918
				4.10069e-05	0.0919	0.530093	0.0919	0.848165	0.0919	0.876686	0.0919
				4.09789e-05	0.092	0.529985	0.092	0.847931	0.092	0.876134	0.092
				4.09651e-05	0.0921	0.529848	0.0921	0.847072	0.0921	0.875942	0.0921
				4.09357e-05	0.0922	0.529834	0.0922	0.846612	0.0922	0.875477	0.0922
				4.09299e-05	0.0923	0.529486	0.0923	0.846329	0.0923	0.875312	0.0923
				4.09091e-05	0.0924	0.529097	0.0924	0.84616	0.0924	0.874994	0.0924
				4.08912e-05	0.0925	0.529001	0.0925	0.845812	0.0925	0.874809	0.0925
				4.08656e-05	0.0926	0.528829	0.0926	0.845241	0.0926	0.874502	0.0926
				4.08623e-05	0.0927	0.528644	0.0927	0.844782	0.0927	0.874242	0.0927
				4.07486e-05	0.0928	0.528479	0.0928	0.844615	0.0928	0.87381	0.0928
				4.06972e-05	0.0929	0.527693	0.0929	0.844493	0.0929	0.87292	0.0929
				4.06889e-05	0.093	0.527178	0.093	0.844285	0.093	0.872528	0.093
				4.06815e-05	0.0931	0.527137	0.0931	0.843464	0.0931	0.872307	0.0931
				4.06694e-05	0.0932	0.527087	0.0932	0.843239	0.0932	0.872255	0.0932
				4.06563e-05	0.0933	0.52704	0.0933	0.843238	0.0933	0.872187	0.0933
				4.06551e-05	0.0934	0.526544	0.0934	0.84307	0.0934	0.871722	0.0934
				4.06411e-05	0.0935	0.526297	0.0935	0.842215	0.0935	0.871408	0.0935
				4.06282e-05	0.0936	0.52615	0.0936	0.841868	0.0936	0.871012	0.0936
				4.06272e-05	0.0937	0.525995	0.0937	0.841803	0.0937	0.870929	0.0937
				4.06088e-05	0.0938	0.525381	0.0938	0.841356	0.0938	0.870868	0.0938
				4.05807e-05	0.0939	0.525163	0.0939	0.84089	0.0939	0.870654	0.0939
				4.05268e-05	0.094	0.524947	0.094	0.84049	0.094	0.870016	0.094
				4.05208e-05	0.0941	0.524905	0.0941	0.840036	0.0941	0.869698	0.0941
				4.04567e-05	0.0942	0.524774	0.0942	0.839309	0.0942	0.86932	0.0942
				4.04007e-05	0.0943	0.524211	0.0943	0.838746	0.0943	0.869157	0.0943
				4.03366e-05	0.0944	0.524028	0.0944	0.838508	0.0944	0.869103	0.0944
				4.03285e-05	0.0945	0.523942	0.0945	0.838367	0.0945	0.867904	0.0945
				4.02528e-05	0.0946	0.523687	0.0946	0.838155	0.0946	0.867291	0.0946
				4.02403e-05	0.0947	0.523568	0.0947	0.837224	0.0947	0.866968	0.0947
				4.02248e-05	0.0948	0.522891	0.0948	0.837168	0.0948	0.866446	0.0948
				4.0217e-05	0.0949	0.522699	0.0949	0.837017	0.0949	0.866334	0.0949
				4.01729e-05	0.095	0.52268	0.095	0.836712	0.095	0.866166	0.095
				4.01362e-05	0.0951	0.522597	0.0951	0.836135	0.0951	0.865953	0.0951
				4.01358e-05	0.0952	0.521762	0.0952	0.835635	0.0952	0.865577	0.0952
				4.01236e-05	0.0953	0.521631	0.0953	0.834904	0.0953	0.865272	0.0953
				4.01174e-05	0.0954	0.521542	0.0954	0.83488	0.0954	0.86482	0.0954
				4.00914e-05	0.0955	0.521234	0.0955	0.834649	0.0955	0.864725	0.0955
				4.00672e-05	0.0956	0.521146	0.0956	0.83436	0.0956	0.864481	0.0956
				4.00338e-05	0.0957	0.521066	0.0957	0.833846	0.0957	0.864478	0.0957
				4.00155e-05	0.0958	0.521065	0.0958	0.833616	0.0958	0.864312	0.0958
				4.00032e-05	0.0959	0.520979	0.0959	0.833501	0.0959	0.864202	0.0959
				3.99909e-05	0.096	0.520889	0.096	0.833225	0.096	0.864134	0.096
				3.99734e-05	0.0961	0.520843	0.0961	0.833042	0.0961	0.863334	0.0961
				3.99667e-05	0.0962	0.520367	0.0962	0.832641	0.0962	0.862823	0.0962
				3.99514e-05	0.0963	0.520276	0.0963	0.832304	0.0963	0.862648	0.0963
				3.99244e-05	0.0964	0.519804	0.0964	0.832242	0.0964	0.862596	0.0964
				3.99105e-05	0.0965	0.519598	0.0965	0.832184	0.0965	0.862474	0.0965
				3.98875e-05	0.0966	0.519532	0.0966	0.831384	0.0966	0.861563	0.0966
				3.98451e-05	0.0967	0.51914	0.0967	0.831095	0.0967	0.861399	0.0967
				3.98212e-05	0.0968	0.519082	0.0968	0.830704	0.0968	0.861055	0.0968
				3.97979e-05	0.0969	0.519011	0.0969	0.830695	0.0969	0.860871	0.0969
				3.97898e-05	0.097	0.518666	0.097	0.830476	0.097	0.860643	0.097
				3.9749e-05	0.0971	0.518617	0.0971	0.830351	0.0971	0.86001	0.0971
				3.97413e-05	0.0972	0.518615	0.0972	0.830351	0.0972	0.859903	0.0972
				3.966e-05	0.0973	0.518493	0.0973	0.830192	0.0973	0.859811	0.0973
				3.9658e-05	0.0974	0.518486	0.0974	0.82998	0.0974	0.859619	0.0974
				3.96281e-05	0.0975	0.518441	0.0975	0.828807	0.0975	0.859437	0.0975
				3.96062e-05	0.0976	0.517086	0.0976	0.828536	0.0976	0.859215	0.0976
				3.95951e-05	0.0977	0.51592	0.0977	0.828519	0.0977	0.859214	0.0977
				3.9575e-05	0.0978	0.515871	0.0978	0.828519	0.0978	0.858579	0.0978
				3.95211e-05	0.0979	0.515635	0.0979	0.828237	0.0979	0.858184	0.0979
				3.94988e-05	0.098	0.515124	0.098	0.82814	0.098	0.857848	0.098
				3.94598e-05	0.0981	0.515035	0.0981	0.828136	0.0981	0.857837	0.0981
				3.94354e-05	0.0982	0.514395	0.0982	0.827377	0.0982	0.8575	0.0982
				3.94163e-05	0.0983	0.514251	0.0983	0.827322	0.0983	0.857436	0.0983
				3.93814e-05	0.0984	0.514002	0.0984	0.826804	0.0984	0.85734	0.0984
				3.93805e-05	0.0985	0.513951	0.0985	0.826804	0.0985	0.856144	0.0985
				3.93676e-05	0.0986	0.513741	0.0986	0.826692	0.0986	0.856118	0.0986
				3.93242e-05	0.0987	0.513531	0.0987	0.825669	0.0987	0.856002	0.0987
				3.93118e-05	0.0988	0.513382	0.0988	0.824835	0.0988	0.855667	0.0988
				3.93116e-05	0.0989	0.513378	0.0989	0.824454	0.0989	0.855664	0.0989
				3.9233e-05	0.099	0.513162	0.099	0.82377	0.099	0.85549	0.099
				3.92219e-05	0.0991	0.512558	0.0991	0.823399	0.0991	0.854823	0.0991
				3.92134e-05	0.0992	0.512548	0.0992	0.823313	0.0992	0.8548	0.0992
				3.91759e-05	0.0993	0.511632	0.0993	0.823198	0.0993	0.85383	0.0993
				3.91749e-05	0.0994	0.511597	0.0994	0.823086	0.0994	0.853654	0.0994
				3.91646e-05	0.0995	0.511069	0.0995	0.822943	0.0995	0.8536	0.0995
				3.91293e-05	0.0996	0.51051	0.0996	0.822679	0.0996	0.853432	0.0996
				3.90853e-05	0.0997	0.51015	0.0997	0.822676	0.0997	0.853143	0.0997
				3.90752e-05	0.0998	0.50986	0.0998	0.821994	0.0998	0.85298	0.0998
				3.90741e-05	0.0999	0.509122	0.0999	0.820621	0.0999	0.852928	0.0999
				3.90689e-05	0.1	0.508622	0.1	0.819703	0.1	0.852741	0.1
				3.90659e-05	0.1001	0.508324	0.1001	0.819551	0.1001	0.852683	0.1001
				3.90042e-05	0.1002	0.508272	0.1002	0.81903	0.1002	0.852625	0.1002
				3.89729e-05	0.1003	0.507749	0.1003	0.819026	0.1003	0.852237	0.1003
				3.89537e-05	0.1004	0.507408	0.1004	0.8189	0.1004	0.851937	0.1004
				3.89273e-05	0.1005	0.507402	0.1005	0.818795	0.1005	0.851823	0.1005
				3.89148e-05	0.1006	0.506491	0.1006	0.818671	0.1006	0.85133	0.1006
				3.88979e-05	0.1007	0.506003	0.1007	0.818618	0.1007	0.851196	0.1007
				3.88449e-05	0.1008	0.50588	0.1008	0.81787	0.1008	0.850852	0.1008
				3.88376e-05	0.1009	0.505739	0.1009	0.8175	0.1009	0.850742	0.1009
				3.88304e-05	0.101	0.505092	0.101	0.817302	0.101	0.850507	0.101
				3.88181e-05	0.1011	0.504859	0.1011	0.8173	0.1011	0.850262	0.1011
				3.88117e-05	0.1012	0.504827	0.1012	0.817259	0.1012	0.849992	0.1012
				3.8757e-05	0.1013	0.504128	0.1013	0.81694	0.1013	0.849992	0.1013
				3.8746e-05	0.1014	0.503781	0.1014	0.816629	0.1014	0.84982	0.1014
				3.87267e-05	0.1015	0.503557	0.1015	0.816381	0.1015	0.849532	0.1015
				3.86356e-05	0.1016	0.503339	0.1016	0.815584	0.1016	0.849131	0.1016
				3.85873e-05	0.1017	0.50313	0.1017	0.815144	0.1017	0.84875	0.1017
				3.85669e-05	0.1018	0.501986	0.1018	0.814722	0.1018	0.848342	0.1018
				3.85554e-05	0.1019	0.501948	0.1019	0.814608	0.1019	0.848165	0.1019
				3.85431e-05	0.102	0.501856	0.102	0.814574	0.102	0.847931	0.102
				3.85275e-05	0.1021	0.501815	0.1021	0.814551	0.1021	0.847072	0.1021
				3.85197e-05	0.1022	0.50178	0.1022	0.814503	0.1022	0.846802	0.1022
				3.84895e-05	0.1023	0.501178	0.1023	0.814491	0.1023	0.846612	0.1023
				3.84221e-05	0.1024	0.501158	0.1024	0.814046	0.1024	0.846329	0.1024
				3.83961e-05	0.1025	0.501091	0.1025	0.813505	0.1025	0.84616	0.1025
				3.83811e-05	0.1026	0.501028	0.1026	0.813059	0.1026	0.845812	0.1026
				3.83725e-05	0.1027	0.500939	0.1027	0.812263	0.1027	0.845241	0.1027
				3.83593e-05	0.1028	0.500595	0.1028	0.81226	0.1028	0.844782	0.1028
				3.8359e-05	0.1029	0.500427	0.1029	0.811636	0.1029	0.844615	0.1029
				3.83516e-05	0.103	0.500412	0.103	0.811063	0.103	0.844493	0.103
				3.83415e-05	0.1031	0.49981	0.1031	0.810941	0.1031	0.844286	0.1031
				3.83254e-05	0.1032	0.499284	0.1032	0.810788	0.1032	0.843464	0.1032
				3.82917e-05	0.1033	0.499124	0.1033	0.810145	0.1033	0.843239	0.1033
				3.82815e-05	0.1034	0.498797	0.1034	0.809998	0.1034	0.843238	0.1034
				3.82587e-05	0.1035	0.498195	0.1035	0.80974	0.1035	0.84307	0.1035
				3.82214e-05	0.1036	0.497671	0.1036	0.809627	0.1036	0.842216	0.1036
				3.82136e-05	0.1037	0.497535	0.1037	0.809569	0.1037	0.841868	0.1037
				3.81986e-05	0.1038	0.497456	0.1038	0.809408	0.1038	0.841803	0.1038
				3.81826e-05	0.1039	0.497426	0.1039	0.809396	0.1039	0.841357	0.1039
				3.81773e-05	0.104	0.496534	0.104	0.808825	0.104	0.84089	0.104
				3.81452e-05	0.1041	0.495713	0.1041	0.808653	0.1041	0.84049	0.1041
				3.81393e-05	0.1042	0.494406	0.1042	0.80865	0.1042	0.840036	0.1042
				3.80992e-05	0.1043	0.494221	0.1043	0.807578	0.1043	0.83931	0.1043
				3.80854e-05	0.1044	0.494137	0.1044	0.807396	0.1044	0.838749	0.1044
				3.80485e-05	0.1045	0.494089	0.1045	0.80658	0.1045	0.838565	0.1045
				3.80472e-05	0.1046	0.494043	0.1046	0.806374	0.1046	0.838509	0.1046
				3.79979e-05	0.1047	0.493884	0.1047	0.805945	0.1047	0.838367	0.1047
				3.79881e-05	0.1048	0.493807	0.1048	0.805781	0.1048	0.838156	0.1048
				3.79809e-05	0.1049	0.493432	0.1049	0.805692	0.1049	0.837225	0.1049
				3.79778e-05	0.105	0.492912	0.105	0.805519	0.105	0.837168	0.105
				3.79742e-05	0.1051	0.492604	0.1051	0.804682	0.1051	0.837018	0.1051
				3.79729e-05	0.1052	0.492258	0.1052	0.80434	0.1052	0.836712	0.1052
				3.79717e-05	0.1053	0.492142	0.1053	0.804244	0.1053	0.836135	0.1053
				3.79649e-05	0.1054	0.49154	0.1054	0.804159	0.1054	0.835636	0.1054
				3.79306e-05	0.1055	0.491494	0.1055	0.803051	0.1055	0.834906	0.1055
				3.79277e-05	0.1056	0.491471	0.1056	0.802621	0.1056	0.83488	0.1056
				3.79068e-05	0.1057	0.491119	0.1057	0.802029	0.1057	0.834649	0.1057
				3.78939e-05	0.1058	0.491119	0.1058	0.801948	0.1058	0.83436	0.1058
				3.7823e-05	0.1059	0.491042	0.1059	0.800599	0.1059	0.833846	0.1059
				3.78228e-05	0.106	0.490918	0.106	0.800579	0.106	0.833616	0.106
				3.7795e-05	0.1061	0.490912	0.1061	0.800576	0.1061	0.833501	0.1061
				3.77836e-05	0.1062	0.49086	0.1062	0.800364	0.1062	0.833225	0.1062
				3.77762e-05	0.1063	0.490692	0.1063	0.799127	0.1063	0.833042	0.1063
				3.7774e-05	0.1064	0.490116	0.1064	0.798448	0.1064	0.832641	0.1064
				3.77626e-05	0.1065	0.489679	0.1065	0.797594	0.1065	0.832311	0.1065
				3.77588e-05	0.1066	0.489464	0.1066	0.796741	0.1066	0.832242	0.1066
				3.77578e-05	0.1067	0.489119	0.1067	0.796227	0.1067	0.832184	0.1067
				3.76838e-05	0.1068	0.489106	0.1068	0.796055	0.1068	0.831841	0.1068
				3.76506e-05	0.1069	0.488941	0.1069	0.795986	0.1069	0.831384	0.1069
				3.76445e-05	0.107	0.488909	0.107	0.795806	0.107	0.831095	0.107
				3.76341e-05	0.1071	0.488858	0.1071	0.795634	0.1071	0.830705	0.1071
				3.76269e-05	0.1072	0.488553	0.1072	0.795461	0.1072	0.830695	0.1072
				3.76203e-05	0.1073	0.488519	0.1073	0.795373	0.1073	0.830476	0.1073
				3.76075e-05	0.1074	0.488374	0.1074	0.794279	0.1074	0.830351	0.1074
				3.75229e-05	0.1075	0.488336	0.1075	0.793847	0.1075	0.830351	0.1075
				3.75021e-05	0.1076	0.488049	0.1076	0.793756	0.1076	0.830193	0.1076
				3.74069e-05	0.1077	0.487629	0.1077	0.793413	0.1077	0.829981	0.1077
				3.73246e-05	0.1078	0.487119	0.1078	0.791835	0.1078	0.829173	0.1078
				3.73138e-05	0.1079	0.487062	0.1079	0.791234	0.1079	0.828807	0.1079
				3.72897e-05	0.108	0.48702	0.108	0.790775	0.108	0.828537	0.108
				3.72727e-05	0.1081	0.486872	0.1081	0.790432	0.1081	0.828519	0.1081
				3.72281e-05	0.1082	0.486715	0.1082	0.788643	0.1082	0.828519	0.1082
				3.72265e-05	0.1083	0.486712	0.1083	0.788213	0.1083	0.828238	0.1083
				3.72228e-05	0.1084	0.486451	0.1084	0.787719	0.1084	0.828141	0.1084
				3.71898e-05	0.1085	0.486446	0.1085	0.787551	0.1085	0.828137	0.1085
				3.71726e-05	0.1086	0.486285	0.1086	0.787191	0.1086	0.827661	0.1086
				3.71689e-05	0.1087	0.485571	0.1087	0.786765	0.1087	0.827377	0.1087
				3.71579e-05	0.1088	0.48553	0.1088	0.786595	0.1088	0.827322	0.1088
				3.71537e-05	0.1089	0.485491	0.1089	0.786114	0.1089	0.826804	0.1089
				3.71505e-05	0.109	0.485438	0.109	0.785996	0.109	0.826804	0.109
				3.71501e-05	0.1091	0.484531	0.1091	0.785742	0.1091	0.826692	0.1091
				3.71481e-05	0.1092	0.484474	0.1092	0.785144	0.1092	0.826457	0.1092
				3.7148e-05	0.1093	0.483919	0.1093	0.784099	0.1093	0.825669	0.1093
				3.71431e-05	0.1094	0.483526	0.1094	0.783965	0.1094	0.824838	0.1094
				3.71221e-05	0.1095	0.482944	0.1095	0.783621	0.1095	0.824454	0.1095
				3.71144e-05	0.1096	0.48286	0.1096	0.783438	0.1096	0.82377	0.1096
				3.70977e-05	0.1097	0.482631	0.1097	0.783184	0.1097	0.823401	0.1097
				3.70905e-05	0.1098	0.482326	0.1098	0.783068	0.1098	0.823314	0.1098
				3.70633e-05	0.1099	0.482201	0.1099	0.782546	0.1099	0.823198	0.1099
				3.70299e-05	0.11	0.481934	0.11	0.782263	0.11	0.823086	0.11
				3.69492e-05	0.1101	0.481761	0.1101	0.781138	0.1101	0.822945	0.1101
				3.69207e-05	0.1102	0.481629	0.1102	0.781089	0.1102	0.822682	0.1102
				3.69143e-05	0.1103	0.481535	0.1103	0.780888	0.1103	0.822679	0.1103
				3.6905e-05	0.1104	0.481364	0.1104	0.780541	0.1104	0.821994	0.1104
				3.69007e-05	0.1105	0.481142	0.1105	0.780221	0.1105	0.820621	0.1105
				3.68803e-05	0.1106	0.480922	0.1106	0.779015	0.1106	0.819988	0.1106
				3.68445e-05	0.1107	0.480705	0.1107	0.778834	0.1107	0.819703	0.1107
				3.68224e-05	0.1108	0.48066	0.1108	0.778687	0.1108	0.819552	0.1108
				3.68116e-05	0.1109	0.480618	0.1109	0.778663	0.1109	0.819031	0.1109
				3.68021e-05	0.111	0.480497	0.111	0.778581	0.111	0.819026	0.111
				3.676e-05	0.1111	0.4804	0.1111	0.778067	0.1111	0.8189	0.1111
				3.67401e-05	0.1112	0.480195	0.1112	0.777992	0.1112	0.818795	0.1112
				3.67269e-05	0.1113	0.480187	0.1113	0.777225	0.1113	0.818671	0.1113
				3.67258e-05	0.1114	0.480018	0.1114	0.776535	0.1114	0.818618	0.1114
				3.66945e-05	0.1115	0.479844	0.1115	0.776316	0.1115	0.81787	0.1115
				3.66906e-05	0.1116	0.479839	0.1116	0.776023	0.1116	0.817502	0.1116
				3.66747e-05	0.1117	0.479257	0.1117	0.775684	0.1117	0.817302	0.1117
				3.66718e-05	0.1118	0.479092	0.1118	0.774831	0.1118	0.8173	0.1118
				3.66545e-05	0.1119	0.478905	0.1119	0.774673	0.1119	0.81726	0.1119
				3.66252e-05	0.112	0.478877	0.112	0.774433	0.112	0.816943	0.112
				3.66164e-05	0.1121	0.478728	0.1121	0.772962	0.1121	0.81663	0.1121
				3.65982e-05	0.1122	0.478595	0.1122	0.772621	0.1122	0.816381	0.1122
				3.65769e-05	0.1123	0.478429	0.1123	0.772015	0.1123	0.815584	0.1123
				3.65708e-05	0.1124	0.478168	0.1124	0.771259	0.1124	0.815145	0.1124
				3.65663e-05	0.1125	0.478041	0.1125	0.770743	0.1125	0.81499	0.1125
				3.65626e-05	0.1126	0.477943	0.1126	0.770085	0.1126	0.814722	0.1126
				3.65623e-05	0.1127	0.477196	0.1127	0.768605	0.1127	0.814608	0.1127
				3.65596e-05	0.1128	0.47718	0.1128	0.768182	0.1128	0.814576	0.1128
				3.65518e-05	0.1129	0.476989	0.1129	0.768096	0.1129	0.814551	0.1129
				3.65454e-05	0.113	0.476939	0.113	0.768012	0.113	0.814512	0.113
				3.65253e-05	0.1131	0.476759	0.1131	0.767775	0.1131	0.814491	0.1131
				3.6521e-05	0.1132	0.476716	0.1132	0.766985	0.1132	0.814329	0.1132
				3.64645e-05	0.1133	0.47667	0.1133	0.766738	0.1133	0.814047	0.1133
				3.64343e-05	0.1134	0.476598	0.1134	0.766506	0.1134	0.813923	0.1134
				3.64288e-05	0.1135	0.476234	0.1135	0.765394	0.1135	0.813508	0.1135
				3.63916e-05	0.1136	0.476098	0.1136	0.764538	0.1136	0.813059	0.1136
				3.63855e-05	0.1137	0.475978	0.1137	0.764348	0.1137	0.812263	0.1137
				3.63808e-05	0.1138	0.475879	0.1138	0.76366	0.1138	0.81226	0.1138
				3.63562e-05	0.1139	0.475756	0.1139	0.763322	0.1139	0.811636	0.1139
				3.63455e-05	0.114	0.475489	0.114	0.763066	0.114	0.811063	0.114
				3.62405e-05	0.1141	0.47546	0.1141	0.762982	0.1141	0.810941	0.1141
				3.62346e-05	0.1142	0.475447	0.1142	0.761913	0.1142	0.810789	0.1142
				3.62275e-05	0.1143	0.475226	0.1143	0.761532	0.1143	0.810145	0.1143
				3.62209e-05	0.1144	0.475137	0.1144	0.761357	0.1144	0.810012	0.1144
				3.62192e-05	0.1145	0.475101	0.1145	0.760784	0.1145	0.80974	0.1145
				3.61895e-05	0.1146	0.475054	0.1146	0.760601	0.1146	0.809627	0.1146
				3.61749e-05	0.1147	0.475017	0.1147	0.759744	0.1147	0.809569	0.1147
				3.61736e-05	0.1148	0.474038	0.1148	0.759587	0.1148	0.809408	0.1148
				3.6151e-05	0.1149	0.473599	0.1149	0.759567	0.1149	0.809396	0.1149
				3.615e-05	0.115	0.473566	0.115	0.759059	0.115	0.808825	0.115
				3.6147e-05	0.1151	0.473557	0.1151	0.758374	0.1151	0.808777	0.1151
				3.61419e-05	0.1152	0.473184	0.1152	0.758046	0.1152	0.808653	0.1152
				3.61295e-05	0.1153	0.473073	0.1153	0.757963	0.1153	0.80865	0.1153
				3.61257e-05	0.1154	0.473044	0.1154	0.757436	0.1154	0.807578	0.1154
				3.61234e-05	0.1155	0.47234	0.1155	0.756862	0.1155	0.807396	0.1155
				3.61134e-05	0.1156	0.472292	0.1156	0.756842	0.1156	0.806583	0.1156
				3.60978e-05	0.1157	0.472255	0.1157	0.756247	0.1157	0.806374	0.1157
				3.60878e-05	0.1158	0.472196	0.1158	0.755843	0.1158	0.805945	0.1158
				3.60634e-05	0.1159	0.471587	0.1159	0.755744	0.1159	0.805781	0.1159
				3.59971e-05	0.116	0.471497	0.116	0.755246	0.116	0.805692	0.116
				3.59789e-05	0.1161	0.471414	0.1161	0.755224	0.1161	0.805519	0.1161
				3.59228e-05	0.1162	0.47136	0.1162	0.754625	0.1162	0.804683	0.1162
				3.58793e-05	0.1163	0.471238	0.1163	0.754032	0.1163	0.804341	0.1163
				3.58684e-05	0.1164	0.471144	0.1164	0.753435	0.1164	0.804244	0.1164
				3.58661e-05	0.1165	0.471113	0.1165	0.753297	0.1165	0.804159	0.1165
				3.58409e-05	0.1166	0.470908	0.1166	0.753094	0.1166	0.803219	0.1166
				3.58398e-05	0.1167	0.470898	0.1167	0.752924	0.1167	0.803051	0.1167
				3.58157e-05	0.1168	0.470837	0.1168	0.752443	0.1168	0.802622	0.1168
				3.5815e-05	0.1169	0.470421	0.1169	0.751729	0.1169	0.802029	0.1169
				3.58058e-05	0.117	0.470399	0.117	0.751392	0.117	0.801948	0.117
				3.57665e-05	0.1171	0.470358	0.1171	0.751311	0.1171	0.801512	0.1171
				3.57628e-05	0.1172	0.470092	0.1172	0.751298	0.1172	0.800601	0.1172
				3.57452e-05	0.1173	0.469922	0.1173	0.750873	0.1173	0.800579	0.1173
				3.57083e-05	0.1174	0.469566	0.1174	0.750625	0.1174	0.800577	0.1174
				3.57071e-05	0.1175	0.469411	0.1175	0.750023	0.1175	0.800368	0.1175
				3.56962e-05	0.1176	0.469268	0.1176	0.749952	0.1176	0.799127	0.1176
				3.56903e-05	0.1177	0.469093	0.1177	0.749938	0.1177	0.798448	0.1177
				3.56796e-05	0.1178	0.468999	0.1178	0.749851	0.1178	0.797594	0.1178
				3.56623e-05	0.1179	0.468908	0.1179	0.749683	0.1179	0.796741	0.1179
				3.56611e-05	0.118	0.468608	0.118	0.749084	0.118	0.796227	0.118
				3.56562e-05	0.1181	0.468518	0.1181	0.748661	0.1181	0.796055	0.1181
				3.56336e-05	0.1182	0.468515	0.1182	0.74866	0.1182	0.795986	0.1182
				3.56326e-05	0.1183	0.46848	0.1183	0.74721	0.1183	0.795806	0.1183
				3.56064e-05	0.1184	0.468382	0.1184	0.747035	0.1184	0.795634	0.1184
				3.56023e-05	0.1185	0.468297	0.1185	0.746954	0.1185	0.795461	0.1185
				3.55845e-05	0.1186	0.468267	0.1186	0.746609	0.1186	0.795373	0.1186
				3.55472e-05	0.1187	0.468171	0.1187	0.74644	0.1187	0.794522	0.1187
				3.55405e-05	0.1188	0.468081	0.1188	0.746106	0.1188	0.794279	0.1188
				3.55402e-05	0.1189	0.467904	0.1189	0.744563	0.1189	0.793847	0.1189
				3.55189e-05	0.119	0.467779	0.119	0.744396	0.119	0.793756	0.119
				3.54335e-05	0.1191	0.46769	0.1191	0.744395	0.1191	0.793413	0.1191
				3.54229e-05	0.1192	0.467511	0.1192	0.744139	0.1192	0.792144	0.1192
				3.54181e-05	0.1193	0.467505	0.1193	0.743895	0.1193	0.791838	0.1193
				3.54162e-05	0.1194	0.467163	0.1194	0.743633	0.1194	0.791237	0.1194
				3.53804e-05	0.1195	0.466979	0.1195	0.743205	0.1195	0.790775	0.1195
				3.53621e-05	0.1196	0.466963	0.1196	0.743123	0.1196	0.790432	0.1196
				3.52788e-05	0.1197	0.466891	0.1197	0.743038	0.1197	0.790031	0.1197
				3.52768e-05	0.1198	0.466816	0.1198	0.743025	0.1198	0.788643	0.1198
				3.52534e-05	0.1199	0.466776	0.1199	0.742892	0.1199	0.788226	0.1199
				3.52455e-05	0.12	0.466628	0.12	0.742869	0.12	0.78772	0.12
				3.52217e-05	0.1201	0.466264	0.1201	0.742689	0.1201	0.787551	0.1201
				3.5219e-05	0.1202	0.466191	0.1202	0.742016	0.1202	0.787191	0.1202
				3.52183e-05	0.1203	0.466019	0.1203	0.742005	0.1203	0.786765	0.1203
				3.52115e-05	0.1204	0.465892	0.1204	0.740902	0.1204	0.786596	0.1204
				3.52081e-05	0.1205	0.46572	0.1205	0.740658	0.1205	0.786117	0.1205
				3.51848e-05	0.1206	0.465667	0.1206	0.740387	0.1206	0.785996	0.1206
				3.51815e-05	0.1207	0.465542	0.1207	0.74025	0.1207	0.785742	0.1207
				3.51786e-05	0.1208	0.465466	0.1208	0.739959	0.1208	0.785144	0.1208
				3.51231e-05	0.1209	0.465372	0.1209	0.739447	0.1209	0.784106	0.1209
				3.51142e-05	0.121	0.46514	0.121	0.739365	0.121	0.783966	0.121
				3.50636e-05	0.1211	0.464744	0.1211	0.738699	0.1211	0.783621	0.1211
				3.50633e-05	0.1212	0.464144	0.1212	0.738434	0.1212	0.783438	0.1212
				3.50434e-05	0.1213	0.464086	0.1213	0.738001	0.1213	0.783273	0.1213
				3.50255e-05	0.1214	0.463874	0.1214	0.737917	0.1214	0.783184	0.1214
				3.49719e-05	0.1215	0.463868	0.1215	0.737744	0.1215	0.783074	0.1215
				3.49521e-05	0.1216	0.463528	0.1216	0.737243	0.1216	0.782642	0.1216
				3.49185e-05	0.1217	0.46334	0.1217	0.737148	0.1217	0.782264	0.1217
				3.4915e-05	0.1218	0.463037	0.1218	0.736752	0.1218	0.781138	0.1218
				3.49128e-05	0.1219	0.462989	0.1219	0.736293	0.1219	0.781092	0.1219
				3.48714e-05	0.122	0.462906	0.122	0.736213	0.122	0.780889	0.122
				3.48698e-05	0.1221	0.462824	0.1221	0.736046	0.1221	0.780541	0.1221
				3.48558e-05	0.1222	0.462682	0.1222	0.735356	0.1222	0.780222	0.1222
				3.48507e-05	0.1223	0.462596	0.1223	0.735273	0.1223	0.779689	0.1223
				3.48191e-05	0.1224	0.462463	0.1224	0.734676	0.1224	0.779015	0.1224
				3.48099e-05	0.1225	0.462362	0.1225	0.734546	0.1225	0.778837	0.1225
				3.48001e-05	0.1226	0.462248	0.1226	0.734504	0.1226	0.778834	0.1226
				3.47863e-05	0.1227	0.462113	0.1227	0.733913	0.1227	0.778688	0.1227
				3.47602e-05	0.1228	0.461768	0.1228	0.733654	0.1228	0.778663	0.1228
				3.47369e-05	0.1229	0.461743	0.1229	0.733567	0.1229	0.778581	0.1229
				3.47313e-05	0.123	0.46172	0.123	0.733482	0.123	0.778067	0.123
				3.47182e-05	0.1231	0.461542	0.1231	0.733328	0.1231	0.777992	0.1231
				3.47063e-05	0.1232	0.461368	0.1232	0.732819	0.1232	0.777476	0.1232
				3.46986e-05	0.1233	0.461333	0.1233	0.732543	0.1233	0.777226	0.1233
				3.46852e-05	0.1234	0.4612	0.1234	0.732374	0.1234	0.776535	0.1234
				3.46664e-05	0.1235	0.461191	0.1235	0.732038	0.1235	0.776319	0.1235
				3.4662e-05	0.1236	0.46113	0.1236	0.731782	0.1236	0.776023	0.1236
				3.46588e-05	0.1237	0.461069	0.1237	0.731532	0.1237	0.775684	0.1237
				3.46563e-05	0.1238	0.461018	0.1238	0.730246	0.1238	0.774832	0.1238
				3.45914e-05	0.1239	0.460666	0.1239	0.729825	0.1239	0.774674	0.1239
				3.45555e-05	0.124	0.460581	0.124	0.729559	0.124	0.774435	0.124
				3.45218e-05	0.1241	0.460492	0.1241	0.729533	0.1241	0.772962	0.1241
				3.45189e-05	0.1242	0.460451	0.1242	0.729028	0.1242	0.772621	0.1242
				3.44942e-05	0.1243	0.460412	0.1243	0.728285	0.1243	0.772015	0.1243
				3.44804e-05	0.1244	0.459929	0.1244	0.727689	0.1244	0.771259	0.1244
				3.44795e-05	0.1245	0.459844	0.1245	0.727177	0.1245	0.770743	0.1245
				3.44697e-05	0.1246	0.459545	0.1246	0.726675	0.1246	0.770087	0.1246
				3.44676e-05	0.1247	0.459493	0.1247	0.726342	0.1247	0.768776	0.1247
				3.44321e-05	0.1248	0.458917	0.1248	0.725991	0.1248	0.768605	0.1248
				3.44307e-05	0.1249	0.458914	0.1249	0.725738	0.1249	0.768182	0.1249
				3.44082e-05	0.125	0.458694	0.125	0.725641	0.125	0.768097	0.125
				3.43951e-05	0.1251	0.458555	0.1251	0.725385	0.1251	0.768096	0.1251
				3.43828e-05	0.1252	0.457995	0.1252	0.725301	0.1252	0.768012	0.1252
				3.43314e-05	0.1253	0.457395	0.1253	0.725128	0.1253	0.767776	0.1253
				3.43295e-05	0.1254	0.457128	0.1254	0.724621	0.1254	0.766985	0.1254
				3.43235e-05	0.1255	0.45694	0.1255	0.722656	0.1255	0.766739	0.1255
				3.4322e-05	0.1256	0.456902	0.1256	0.722655	0.1256	0.766508	0.1256
				3.43045e-05	0.1257	0.456897	0.1257	0.722576	0.1257	0.765395	0.1257
				3.42606e-05	0.1258	0.456833	0.1258	0.722045	0.1258	0.764539	0.1258
				3.42482e-05	0.1259	0.456633	0.1259	0.721119	0.1259	0.764348	0.1259
				3.42354e-05	0.126	0.456594	0.126	0.720807	0.126	0.76366	0.126
				3.42224e-05	0.1261	0.456106	0.1261	0.720366	0.1261	0.763322	0.1261
				3.41976e-05	0.1262	0.455861	0.1262	0.720273	0.1262	0.763067	0.1262
				3.41888e-05	0.1263	0.455698	0.1263	0.719702	0.1263	0.762982	0.1263
				3.41868e-05	0.1264	0.455598	0.1264	0.71936	0.1264	0.761916	0.1264
				3.41819e-05	0.1265	0.455376	0.1265	0.71914	0.1265	0.761533	0.1265
				3.4177e-05	0.1266	0.455272	0.1266	0.719137	0.1266	0.761357	0.1266
				3.41761e-05	0.1267	0.455188	0.1267	0.719026	0.1267	0.760785	0.1267
				3.41437e-05	0.1268	0.455185	0.1268	0.71883	0.1268	0.760601	0.1268
				3.41387e-05	0.1269	0.455154	0.1269	0.718648	0.1269	0.759794	0.1269
				3.41158e-05	0.127	0.455054	0.127	0.718496	0.127	0.759744	0.127
				3.41011e-05	0.1271	0.454974	0.1271	0.718408	0.1271	0.759587	0.1271
				3.40925e-05	0.1272	0.454528	0.1272	0.718363	0.1272	0.759567	0.1272
				3.40907e-05	0.1273	0.454279	0.1273	0.718113	0.1273	0.759059	0.1273
				3.40363e-05	0.1274	0.454093	0.1274	0.717979	0.1274	0.758888	0.1274
				3.4034e-05	0.1275	0.453885	0.1275	0.717925	0.1275	0.758374	0.1275
				3.40276e-05	0.1276	0.453737	0.1276	0.717877	0.1276	0.758046	0.1276
				3.40104e-05	0.1277	0.453652	0.1277	0.71764	0.1277	0.757964	0.1277
				3.40068e-05	0.1278	0.453519	0.1278	0.717499	0.1278	0.757436	0.1278
				3.40016e-05	0.1279	0.45348	0.1279	0.717158	0.1279	0.756863	0.1279
				3.39903e-05	0.128	0.453394	0.128	0.71711	0.128	0.756842	0.128
				3.3978e-05	0.1281	0.452898	0.1281	0.717068	0.1281	0.756247	0.1281
				3.39698e-05	0.1282	0.452869	0.1282	0.716775	0.1282	0.755844	0.1282
				3.39437e-05	0.1283	0.452338	0.1283	0.716151	0.1283	0.755744	0.1283
				3.39241e-05	0.1284	0.452074	0.1284	0.716007	0.1284	0.755248	0.1284
				3.3903e-05	0.1285	0.452073	0.1285	0.715862	0.1285	0.755224	0.1285
				3.38879e-05	0.1286	0.452052	0.1286	0.715809	0.1286	0.755222	0.1286
				3.38781e-05	0.1287	0.452018	0.1287	0.715783	0.1287	0.754625	0.1287
				3.38704e-05	0.1288	0.451775	0.1288	0.715669	0.1288	0.754199	0.1288
				3.38574e-05	0.1289	0.451734	0.1289	0.71562	0.1289	0.754032	0.1289
				3.38561e-05	0.129	0.451419	0.129	0.715382	0.129	0.753435	0.129
				3.38446e-05	0.1291	0.451418	0.1291	0.715299	0.1291	0.7533	0.1291
				3.38386e-05	0.1292	0.451156	0.1292	0.715286	0.1292	0.753094	0.1292
				3.3831e-05	0.1293	0.451156	0.1293	0.715003	0.1293	0.752924	0.1293
				3.382e-05	0.1294	0.451107	0.1294	0.714669	0.1294	0.752445	0.1294
				3.38169e-05	0.1295	0.450846	0.1295	0.714476	0.1295	0.752066	0.1295
				3.38079e-05	0.1296	0.450801	0.1296	0.71428	0.1296	0.751729	0.1296
				3.38046e-05	0.1297	0.450723	0.1297	0.714045	0.1297	0.751392	0.1297
				3.37953e-05	0.1298	0.450582	0.1298	0.713992	0.1298	0.751311	0.1298
				3.3795e-05	0.1299	0.450543	0.1299	0.71385	0.1299	0.751298	0.1299
				3.37848e-05	0.13	0.450464	0.13	0.7138	0.13	0.750873	0.13
				3.37659e-05	0.1301	0.450417	0.1301	0.713517	0.1301	0.750625	0.1301
				3.37558e-05	0.1302	0.450034	0.1302	0.713422	0.1302	0.750023	0.1302
				3.37458e-05	0.1303	0.450011	0.1303	0.713009	0.1303	0.749953	0.1303
				3.37382e-05	0.1304	0.44971	0.1304	0.713	0.1304	0.749938	0.1304
				3.37067e-05	0.1305	0.449599	0.1305	0.71299	0.1305	0.749851	0.1305
				3.36963e-05	0.1306	0.449306	0.1306	0.712511	0.1306	0.749683	0.1306
				3.36552e-05	0.1307	0.449051	0.1307	0.711471	0.1307	0.749084	0.1307
				3.36442e-05	0.1308	0.448354	0.1308	0.711414	0.1308	0.748661	0.1308
				3.36365e-05	0.1309	0.448316	0.1309	0.711323	0.1309	0.74866	0.1309
				3.3626e-05	0.131	0.448308	0.131	0.71099	0.131	0.74721	0.131
				3.36212e-05	0.1311	0.448302	0.1311	0.710794	0.1311	0.747035	0.1311
				3.36186e-05	0.1312	0.447738	0.1312	0.710688	0.1312	0.746954	0.1312
				3.36032e-05	0.1313	0.447724	0.1313	0.710302	0.1313	0.746609	0.1313
				3.35788e-05	0.1314	0.446845	0.1314	0.710301	0.1314	0.74644	0.1314
				3.35786e-05	0.1315	0.446797	0.1315	0.710117	0.1315	0.746106	0.1315
				3.35783e-05	0.1316	0.446651	0.1316	0.709733	0.1316	0.744563	0.1316
				3.35509e-05	0.1317	0.446637	0.1317	0.70968	0.1317	0.744396	0.1317
				3.35322e-05	0.1318	0.446605	0.1318	0.7096	0.1318	0.744395	0.1318
				3.35312e-05	0.1319	0.446554	0.1319	0.709011	0.1319	0.744139	0.1319
				3.35266e-05	0.132	0.446547	0.132	0.708921	0.132	0.743896	0.132
				3.35026e-05	0.1321	0.446459	0.1321	0.708438	0.1321	0.743633	0.1321
				3.34685e-05	0.1322	0.446329	0.1322	0.707779	0.1322	0.743205	0.1322
				3.34533e-05	0.1323	0.446248	0.1323	0.707675	0.1323	0.743123	0.1323
				3.34522e-05	0.1324	0.445999	0.1324	0.707294	0.1324	0.743038	0.1324
				3.3452e-05	0.1325	0.445903	0.1325	0.707102	0.1325	0.743038	0.1325
				3.34463e-05	0.1326	0.44585	0.1326	0.706814	0.1326	0.742894	0.1326
				3.34398e-05	0.1327	0.445719	0.1327	0.706751	0.1327	0.742869	0.1327
				3.34085e-05	0.1328	0.4457	0.1328	0.706523	0.1328	0.742689	0.1328
				3.33513e-05	0.1329	0.444971	0.1329	0.706329	0.1329	0.742016	0.1329
				3.33374e-05	0.133	0.444939	0.133	0.706187	0.133	0.742005	0.133
				3.33162e-05	0.1331	0.444884	0.1331	0.706186	0.1331	0.740902	0.1331
				3.33103e-05	0.1332	0.444712	0.1332	0.70532	0.1332	0.740658	0.1332
				3.32751e-05	0.1333	0.444573	0.1333	0.705128	0.1333	0.740387	0.1333
				3.32727e-05	0.1334	0.44447	0.1334	0.705127	0.1334	0.740304	0.1334
				3.32297e-05	0.1335	0.444319	0.1335	0.705031	0.1335	0.740253	0.1335
				3.32066e-05	0.1336	0.444313	0.1336	0.704839	0.1336	0.739959	0.1336
				3.31809e-05	0.1337	0.443925	0.1337	0.704695	0.1337	0.739447	0.1337
				3.31783e-05	0.1338	0.443742	0.1338	0.704516	0.1338	0.739365	0.1338
				3.31709e-05	0.1339	0.443568	0.1339	0.704313	0.1339	0.7387	0.1339
				3.31577e-05	0.134	0.44278	0.134	0.703739	0.134	0.738683	0.134
				3.31532e-05	0.1341	0.442681	0.1341	0.70333	0.1341	0.738434	0.1341
				3.31155e-05	0.1342	0.442668	0.1342	0.703117	0.1342	0.738001	0.1342
				3.31098e-05	0.1343	0.441969	0.1343	0.702875	0.1343	0.737917	0.1343
				3.30915e-05	0.1344	0.441392	0.1344	0.702636	0.1344	0.737744	0.1344
				3.30734e-05	0.1345	0.441104	0.1345	0.702635	0.1345	0.737243	0.1345
				3.30698e-05	0.1346	0.440769	0.1346	0.702256	0.1346	0.737148	0.1346
				3.3048e-05	0.1347	0.440334	0.1347	0.702017	0.1347	0.736754	0.1347
				3.30331e-05	0.1348	0.440262	0.1348	0.701993	0.1348	0.736293	0.1348
				3.3014e-05	0.1349	0.440225	0.1349	0.701728	0.1349	0.736213	0.1349
				3.30093e-05	0.135	0.439893	0.135	0.701539	0.135	0.736046	0.135
				3.29802e-05	0.1351	0.439273	0.1351	0.701439	0.1351	0.735356	0.1351
				3.29718e-05	0.1352	0.438982	0.1352	0.700961	0.1352	0.735273	0.1352
				3.2959e-05	0.1353	0.438288	0.1353	0.700928	0.1353	0.734676	0.1353
				3.29578e-05	0.1354	0.438184	0.1354	0.700732	0.1354	0.734549	0.1354
				3.29473e-05	0.1355	0.437932	0.1355	0.700242	0.1355	0.734504	0.1355
				3.29437e-05	0.1356	0.437154	0.1356	0.700048	0.1356	0.733913	0.1356
				3.2923e-05	0.1357	0.436536	0.1357	0.699953	0.1357	0.733909	0.1357
				3.29099e-05	0.1358	0.435974	0.1358	0.699623	0.1358	0.733654	0.1358
				3.29089e-05	0.1359	0.435879	0.1359	0.69948	0.1359	0.733567	0.1359
				3.29001e-05	0.136	0.435557	0.136	0.699283	0.136	0.733482	0.136
				3.28815e-05	0.1361	0.435003	0.1361	0.699142	0.1361	0.733329	0.1361
				3.28811e-05	0.1362	0.434613	0.1362	0.699095	0.1362	0.732969	0.1362
				3.28808e-05	0.1363	0.434274	0.1363	0.697769	0.1363	0.73282	0.1363
				3.28786e-05	0.1364	0.433839	0.1364	0.697658	0.1364	0.732543	0.1364
				3.2875e-05	0.1365	0.433688	0.1365	0.697412	0.1365	0.732374	0.1365
				3.28413e-05	0.1366	0.432925	0.1366	0.697222	0.1366	0.732038	0.1366
				3.28361e-05	0.1367	0.432419	0.1367	0.696887	0.1367	0.731782	0.1367
				3.28317e-05	0.1368	0.432347	0.1368	0.696745	0.1368	0.731532	0.1368
				3.28316e-05	0.1369	0.432195	0.1369	0.696359	0.1369	0.730246	0.1369
				3.27838e-05	0.137	0.431975	0.137	0.696103	0.137	0.729825	0.137
				3.278e-05	0.1371	0.431355	0.1371	0.696075	0.1371	0.729559	0.1371
				3.27785e-05	0.1372	0.430965	0.1372	0.696073	0.1372	0.72954	0.1372
				3.27764e-05	0.1373	0.4309	0.1373	0.69603	0.1373	0.729036	0.1373
				3.27639e-05	0.1374	0.430851	0.1374	0.69593	0.1374	0.728285	0.1374
				3.27408e-05	0.1375	0.430702	0.1375	0.69588	0.1375	0.727689	0.1375
				3.27076e-05	0.1376	0.430625	0.1376	0.695696	0.1376	0.727177	0.1376
				3.27049e-05	0.1377	0.430222	0.1377	0.695643	0.1377	0.726676	0.1377
				3.27015e-05	0.1378	0.429492	0.1378	0.695498	0.1378	0.726343	0.1378
				3.26934e-05	0.1379	0.429016	0.1379	0.695409	0.1379	0.725992	0.1379
				3.26901e-05	0.138	0.428966	0.138	0.695213	0.138	0.725808	0.138
				3.26664e-05	0.1381	0.428256	0.1381	0.694492	0.1381	0.725738	0.1381
				3.26621e-05	0.1382	0.427957	0.1382	0.694028	0.1382	0.725641	0.1382
				3.26577e-05	0.1383	0.427885	0.1383	0.693925	0.1383	0.725385	0.1383
				3.26523e-05	0.1384	0.427541	0.1384	0.693616	0.1384	0.725301	0.1384
				3.26054e-05	0.1385	0.427484	0.1385	0.693056	0.1385	0.725128	0.1385
				3.25857e-05	0.1386	0.426938	0.1386	0.693009	0.1386	0.724621	0.1386
				3.25797e-05	0.1387	0.426451	0.1387	0.692877	0.1387	0.722656	0.1387
				3.25458e-05	0.1388	0.426391	0.1388	0.69282	0.1388	0.722655	0.1388
				3.25233e-05	0.1389	0.426328	0.1389	0.692393	0.1389	0.722577	0.1389
				3.24682e-05	0.139	0.426212	0.139	0.692224	0.139	0.722045	0.139
				3.24276e-05	0.1391	0.426062	0.1391	0.692047	0.1391	0.721121	0.1391
				3.24064e-05	0.1392	0.426062	0.1392	0.691968	0.1392	0.720807	0.1392
				3.2398e-05	0.1393	0.425551	0.1393	0.691768	0.1393	0.720366	0.1393
				3.23904e-05	0.1394	0.425368	0.1394	0.691759	0.1394	0.720273	0.1394
				3.23687e-05	0.1395	0.425001	0.1395	0.691393	0.1395	0.719702	0.1395
				3.23629e-05	0.1396	0.424363	0.1396	0.691075	0.1396	0.71936	0.1396
				3.2319e-05	0.1397	0.424344	0.1397	0.690598	0.1397	0.71914	0.1397
				3.23077e-05	0.1398	0.424061	0.1398	0.689939	0.1398	0.719138	0.1398
				3.22761e-05	0.1399	0.423796	0.1399	0.68965	0.1399	0.719026	0.1399
				3.22593e-05	0.14	0.423363	0.14	0.689602	0.14	0.71883	0.14
				3.22567e-05	0.1401	0.423338	0.1401	0.689371	0.1401	0.718648	0.1401
				3.22513e-05	0.1402	0.423293	0.1402	0.688954	0.1402	0.718496	0.1402
				3.22034e-05	0.1403	0.422915	0.1403	0.688322	0.1403	0.718408	0.1403
				3.21728e-05	0.1404	0.422525	0.1404	0.687987	0.1404	0.718364	0.1404
				3.21429e-05	0.1405	0.422517	0.1405	0.687362	0.1405	0.718352	0.1405
				3.21297e-05	0.1406	0.422017	0.1406	0.687211	0.1406	0.718113	0.1406
				3.2103e-05	0.1407	0.42197	0.1407	0.68635	0.1407	0.71798	0.1407
				3.21028e-05	0.1408	0.421394	0.1408	0.685773	0.1408	0.717925	0.1408
				3.20748e-05	0.1409	0.421142	0.1409	0.685203	0.1409	0.717877	0.1409
				3.20711e-05	0.141	0.419965	0.141	0.684722	0.141	0.71764	0.141
				3.20698e-05	0.1411	0.419384	0.1411	0.684621	0.1411	0.7175	0.1411
				3.20655e-05	0.1412	0.41902	0.1412	0.684028	0.1412	0.717158	0.1412
				3.20529e-05	0.1413	0.418981	0.1413	0.683713	0.1413	0.71711	0.1413
				3.20491e-05	0.1414	0.418978	0.1414	0.683373	0.1414	0.717069	0.1414
				3.20258e-05	0.1415	0.418437	0.1415	0.682992	0.1415	0.716776	0.1415
				3.2023e-05	0.1416	0.418433	0.1416	0.68256	0.1416	0.716491	0.1416
				3.20213e-05	0.1417	0.418329	0.1417	0.682468	0.1417	0.716151	0.1417
				3.20198e-05	0.1418	0.417882	0.1418	0.682133	0.1418	0.716008	0.1418
				3.19879e-05	0.1419	0.417667	0.1419	0.682131	0.1419	0.715862	0.1419
				3.19715e-05	0.142	0.417631	0.142	0.68189	0.142	0.715825	0.142
				3.19522e-05	0.1421	0.417158	0.1421	0.681076	0.1421	0.715784	0.1421
				3.19376e-05	0.1422	0.417028	0.1422	0.680837	0.1422	0.715767	0.1422
				3.19207e-05	0.1423	0.41697	0.1423	0.679953	0.1423	0.715669	0.1423
				3.19158e-05	0.1424	0.416632	0.1424	0.679398	0.1424	0.71562	0.1424
				3.19155e-05	0.1425	0.416497	0.1425	0.678728	0.1425	0.715382	0.1425
				3.19144e-05	0.1426	0.416357	0.1426	0.678036	0.1426	0.715299	0.1426
				3.19138e-05	0.1427	0.416106	0.1427	0.677962	0.1427	0.715286	0.1427
				3.19094e-05	0.1428	0.415587	0.1428	0.677719	0.1428	0.715003	0.1428
				3.19041e-05	0.1429	0.414743	0.1429	0.67739	0.1429	0.714669	0.1429
				3.18682e-05	0.143	0.414054	0.143	0.677387	0.143	0.714476	0.143
				3.18487e-05	0.1431	0.413514	0.1431	0.677011	0.1431	0.71428	0.1431
				3.18423e-05	0.1432	0.412849	0.1432	0.677001	0.1432	0.714258	0.1432
				3.18262e-05	0.1433	0.412808	0.1433	0.676837	0.1433	0.714045	0.1433
				3.18047e-05	0.1434	0.412529	0.1434	0.676768	0.1434	0.713992	0.1434
				3.1804e-05	0.1435	0.412528	0.1435	0.675665	0.1435	0.71385	0.1435
				3.17998e-05	0.1436	0.412309	0.1436	0.674991	0.1436	0.713801	0.1436
				3.17995e-05	0.1437	0.411901	0.1437	0.67499	0.1437	0.713517	0.1437
				3.17956e-05	0.1438	0.411737	0.1438	0.67495	0.1438	0.713423	0.1438
				3.17872e-05	0.1439	0.411733	0.1439	0.674896	0.1439	0.71301	0.1439
				3.17829e-05	0.144	0.410807	0.144	0.674809	0.144	0.713	0.144
				3.17789e-05	0.1441	0.410742	0.1441	0.674571	0.1441	0.71299	0.1441
				3.17427e-05	0.1442	0.410584	0.1442	0.674171	0.1442	0.712511	0.1442
				3.17332e-05	0.1443	0.410485	0.1443	0.673861	0.1443	0.711472	0.1443
				3.17145e-05	0.1444	0.410403	0.1444	0.673812	0.1444	0.711414	0.1444
				3.16892e-05	0.1445	0.409782	0.1445	0.67364	0.1445	0.711358	0.1445
				3.16563e-05	0.1446	0.409676	0.1446	0.673421	0.1446	0.711324	0.1446
				3.16279e-05	0.1447	0.409237	0.1447	0.673411	0.1447	0.710991	0.1447
				3.15901e-05	0.1448	0.408906	0.1448	0.673404	0.1448	0.710847	0.1448
				3.15739e-05	0.1449	0.408873	0.1449	0.673323	0.1449	0.710794	0.1449
				3.15613e-05	0.145	0.408772	0.145	0.673284	0.145	0.710688	0.145
				3.15567e-05	0.1451	0.408759	0.1451	0.673008	0.1451	0.710302	0.1451
				3.15566e-05	0.1452	0.408063	0.1452	0.673006	0.1452	0.710301	0.1452
				3.15522e-05	0.1453	0.408028	0.1453	0.672925	0.1453	0.710117	0.1453
				3.15449e-05	0.1454	0.40785	0.1454	0.672779	0.1454	0.709734	0.1454
				3.15331e-05	0.1455	0.406802	0.1455	0.672566	0.1455	0.70968	0.1455
				3.15227e-05	0.1456	0.406677	0.1456	0.672515	0.1456	0.709011	0.1456
				3.15227e-05	0.1457	0.40664	0.1457	0.67247	0.1457	0.708964	0.1457
				3.14917e-05	0.1458	0.406528	0.1458	0.671889	0.1458	0.708921	0.1458
				3.14913e-05	0.1459	0.406443	0.1459	0.67175	0.1459	0.708438	0.1459
				3.14677e-05	0.146	0.406428	0.146	0.671439	0.146	0.707779	0.146
				3.14629e-05	0.1461	0.406307	0.1461	0.670821	0.1461	0.707675	0.1461
				3.14405e-05	0.1462	0.406282	0.1462	0.670634	0.1462	0.707294	0.1462
				3.14357e-05	0.1463	0.406234	0.1463	0.670589	0.1463	0.707102	0.1463
				3.14333e-05	0.1464	0.40543	0.1464	0.6705	0.1464	0.706819	0.1464
				3.143e-05	0.1465	0.405284	0.1465	0.670364	0.1465	0.706814	0.1465
				3.14152e-05	0.1466	0.405281	0.1466	0.670286	0.1466	0.706523	0.1466
				3.14108e-05	0.1467	0.405248	0.1467	0.669986	0.1467	0.706329	0.1467
				3.14068e-05	0.1468	0.405098	0.1468	0.669979	0.1468	0.706187	0.1468
				3.13977e-05	0.1469	0.404987	0.1469	0.669294	0.1469	0.706186	0.1469
				3.13921e-05	0.147	0.404931	0.147	0.669293	0.147	0.70532	0.147
				3.13819e-05	0.1471	0.404734	0.1471	0.669292	0.1471	0.705128	0.1471
				3.13421e-05	0.1472	0.404216	0.1472	0.66907	0.1472	0.705127	0.1472
				3.13308e-05	0.1473	0.403981	0.1473	0.668984	0.1473	0.705031	0.1473
				3.13238e-05	0.1474	0.403157	0.1474	0.668308	0.1474	0.704839	0.1474
				3.13224e-05	0.1475	0.402794	0.1475	0.668178	0.1475	0.704695	0.1475
				3.13172e-05	0.1476	0.402427	0.1476	0.668026	0.1476	0.704516	0.1476
				3.13117e-05	0.1477	0.402419	0.1477	0.667961	0.1477	0.704313	0.1477
				3.12535e-05	0.1478	0.402404	0.1478	0.667911	0.1478	0.703739	0.1478
				3.12434e-05	0.1479	0.402346	0.1479	0.667906	0.1479	0.703546	0.1479
				3.12045e-05	0.148	0.402315	0.148	0.667677	0.148	0.703331	0.148
				3.11981e-05	0.1481	0.402198	0.1481	0.667637	0.1481	0.703117	0.1481
				3.11963e-05	0.1482	0.40187	0.1482	0.667461	0.1482	0.702875	0.1482
				3.117e-05	0.1483	0.401862	0.1483	0.666676	0.1483	0.702636	0.1483
				3.11407e-05	0.1484	0.401653	0.1484	0.666474	0.1484	0.702635	0.1484
				3.1129e-05	0.1485	0.401583	0.1485	0.666126	0.1485	0.702256	0.1485
				3.1128e-05	0.1486	0.401482	0.1486	0.666087	0.1486	0.702017	0.1486
				3.11218e-05	0.1487	0.401366	0.1487	0.665905	0.1487	0.701994	0.1487
				3.11028e-05	0.1488	0.400449	0.1488	0.66583	0.1488	0.701728	0.1488
				3.10971e-05	0.1489	0.400347	0.1489	0.66579	0.1489	0.701539	0.1489
				3.10897e-05	0.149	0.400314	0.149	0.665224	0.149	0.701439	0.149
				3.10877e-05	0.1491	0.400159	0.1491	0.664966	0.1491	0.700961	0.1491
				3.10727e-05	0.1492	0.400022	0.1492	0.664833	0.1492	0.700928	0.1492
				3.10656e-05	0.1493	0.399761	0.1493	0.664828	0.1493	0.700732	0.1493
				3.10512e-05	0.1494	0.399338	0.1494	0.664745	0.1494	0.700242	0.1494
				3.10482e-05	0.1495	0.39914	0.1495	0.664538	0.1495	0.700048	0.1495
				3.10429e-05	0.1496	0.398494	0.1496	0.664382	0.1496	0.699953	0.1496
				3.10368e-05	0.1497	0.398167	0.1497	0.663883	0.1497	0.699623	0.1497
				3.10205e-05	0.1498	0.398054	0.1498	0.663837	0.1498	0.69948	0.1498
				3.10191e-05	0.1499	0.396994	0.1499	0.663748	0.1499	0.699283	0.1499
				3.1018e-05	0.15	0.396915	0.15	0.663581	0.15	0.699142	0.15
				3.09811e-05	0.1501	0.396332	0.1501	0.663232	0.1501	0.699095	0.1501
				3.09782e-05	0.1502	0.396146	0.1502	0.663219	0.1502	0.698138	0.1502
				3.09708e-05	0.1503	0.395927	0.1503	0.663034	0.1503	0.69777	0.1503
				3.09688e-05	0.1504	0.395822	0.1504	0.663032	0.1504	0.697658	0.1504
				3.09533e-05	0.1505	0.395412	0.1505	0.662885	0.1505	0.69756	0.1505
				3.09526e-05	0.1506	0.39534	0.1506	0.662768	0.1506	0.697412	0.1506
				3.09517e-05	0.1507	0.395118	0.1507	0.662721	0.1507	0.697222	0.1507
				3.09442e-05	0.1508	0.394981	0.1508	0.662564	0.1508	0.696887	0.1508
				3.09432e-05	0.1509	0.394759	0.1509	0.662464	0.1509	0.696745	0.1509
				3.09343e-05	0.151	0.394751	0.151	0.662054	0.151	0.696359	0.151
				3.09245e-05	0.1511	0.394714	0.1511	0.66178	0.1511	0.696105	0.1511
				3.09146e-05	0.1512	0.394604	0.1512	0.661602	0.1512	0.696075	0.1512
				3.08826e-05	0.1513	0.394494	0.1513	0.661601	0.1513	0.696073	0.1513
				3.08493e-05	0.1514	0.394457	0.1514	0.661338	0.1514	0.69603	0.1514
				3.08339e-05	0.1515	0.394315	0.1515	0.660978	0.1515	0.69593	0.1515
				3.08017e-05	0.1516	0.394205	0.1516	0.660978	0.1516	0.69588	0.1516
				3.07923e-05	0.1517	0.394164	0.1517	0.660977	0.1517	0.695696	0.1517
				3.07791e-05	0.1518	0.393911	0.1518	0.660935	0.1518	0.695643	0.1518
				3.07667e-05	0.1519	0.393724	0.1519	0.660261	0.1519	0.695498	0.1519
				3.07608e-05	0.152	0.393504	0.152	0.660082	0.152	0.695409	0.152
				3.07572e-05	0.1521	0.393397	0.1521	0.659719	0.1521	0.695213	0.1521
				3.07554e-05	0.1522	0.39336	0.1522	0.659414	0.1522	0.694492	0.1522
				3.07487e-05	0.1523	0.393324	0.1523	0.658794	0.1523	0.694399	0.1523
				3.07354e-05	0.1524	0.39329	0.1524	0.658769	0.1524	0.694028	0.1524
				3.07086e-05	0.1525	0.392929	0.1525	0.658701	0.1525	0.693926	0.1525
				3.06859e-05	0.1526	0.392922	0.1526	0.658488	0.1526	0.693618	0.1526
				3.06703e-05	0.1527	0.392624	0.1527	0.658161	0.1527	0.693056	0.1527
				3.06619e-05	0.1528	0.392338	0.1528	0.657942	0.1528	0.693009	0.1528
				3.06481e-05	0.1529	0.39227	0.1529	0.657884	0.1529	0.692877	0.1529
				3.06344e-05	0.153	0.391963	0.153	0.657724	0.153	0.69282	0.153
				3.06318e-05	0.1531	0.391862	0.1531	0.657582	0.1531	0.692393	0.1531
				3.06019e-05	0.1532	0.39167	0.1532	0.657355	0.1532	0.692226	0.1532
				3.05662e-05	0.1533	0.391627	0.1533	0.657179	0.1533	0.692095	0.1533
				3.05515e-05	0.1534	0.391381	0.1534	0.657041	0.1534	0.692047	0.1534
				3.05254e-05	0.1535	0.391311	0.1535	0.656774	0.1535	0.691968	0.1535
				3.05134e-05	0.1536	0.391309	0.1536	0.656771	0.1536	0.691768	0.1536
				3.05121e-05	0.1537	0.390142	0.1537	0.65673	0.1537	0.691759	0.1537
				3.04889e-05	0.1538	0.39002	0.1538	0.656601	0.1538	0.691394	0.1538
				3.04875e-05	0.1539	0.389878	0.1539	0.656417	0.1539	0.691078	0.1539
				3.046e-05	0.154	0.389658	0.154	0.656415	0.154	0.690612	0.154
				3.04495e-05	0.1541	0.389658	0.1541	0.655878	0.1541	0.689939	0.1541
				3.04312e-05	0.1542	0.389471	0.1542	0.655567	0.1542	0.68965	0.1542
				3.04103e-05	0.1543	0.389366	0.1543	0.655279	0.1543	0.689602	0.1543
				3.03994e-05	0.1544	0.389213	0.1544	0.655136	0.1544	0.689371	0.1544
				3.03871e-05	0.1545	0.388992	0.1545	0.654806	0.1545	0.688955	0.1545
				3.03848e-05	0.1546	0.388771	0.1546	0.654409	0.1546	0.688322	0.1546
				3.03839e-05	0.1547	0.388589	0.1547	0.654409	0.1547	0.687987	0.1547
				3.03832e-05	0.1548	0.388588	0.1548	0.654316	0.1548	0.687363	0.1548
				3.03604e-05	0.1549	0.388551	0.1549	0.65391	0.1549	0.687211	0.1549
				3.03595e-05	0.155	0.387859	0.155	0.653889	0.155	0.68635	0.155
				3.03352e-05	0.1551	0.387712	0.1551	0.65382	0.1551	0.685773	0.1551
				3.03347e-05	0.1552	0.387691	0.1552	0.653604	0.1552	0.685203	0.1552
				3.0325e-05	0.1553	0.387675	0.1553	0.653557	0.1553	0.684723	0.1553
				3.03172e-05	0.1554	0.387675	0.1554	0.653525	0.1554	0.684621	0.1554
				3.0316e-05	0.1555	0.387664	0.1555	0.653512	0.1555	0.68403	0.1555
				3.03086e-05	0.1556	0.387562	0.1556	0.653286	0.1556	0.683713	0.1556
				3.03062e-05	0.1557	0.387532	0.1557	0.653284	0.1557	0.683373	0.1557
				3.03015e-05	0.1558	0.387341	0.1558	0.653101	0.1558	0.682992	0.1558
				3.02923e-05	0.1559	0.387274	0.1559	0.652976	0.1559	0.68256	0.1559
				3.02884e-05	0.156	0.387063	0.156	0.652939	0.156	0.682468	0.156
				3.02875e-05	0.1561	0.386827	0.1561	0.652929	0.1561	0.682134	0.1561
				3.02739e-05	0.1562	0.386761	0.1562	0.652794	0.1562	0.682131	0.1562
				3.02499e-05	0.1563	0.386647	0.1563	0.652354	0.1563	0.68189	0.1563
				3.02287e-05	0.1564	0.386533	0.1564	0.652264	0.1564	0.681076	0.1564
				3.02188e-05	0.1565	0.386424	0.1565	0.652262	0.1565	0.681041	0.1565
				3.0192e-05	0.1566	0.386397	0.1566	0.652166	0.1566	0.680837	0.1566
				3.01779e-05	0.1567	0.386167	0.1567	0.651953	0.1567	0.680504	0.1567
				3.01571e-05	0.1568	0.386078	0.1568	0.651887	0.1568	0.679954	0.1568
				3.01533e-05	0.1569	0.385722	0.1569	0.65172	0.1569	0.679398	0.1569
				3.01526e-05	0.157	0.385691	0.157	0.651609	0.157	0.679109	0.157
				3.01391e-05	0.1571	0.385653	0.1571	0.650602	0.1571	0.678728	0.1571
				3.01206e-05	0.1572	0.385379	0.1572	0.650494	0.1572	0.678439	0.1572
				3.01199e-05	0.1573	0.385294	0.1573	0.650474	0.1573	0.678037	0.1573
				3.01109e-05	0.1574	0.38507	0.1574	0.650422	0.1574	0.677962	0.1574
				3.01097e-05	0.1575	0.384953	0.1575	0.650294	0.1575	0.677723	0.1575
				3.0082e-05	0.1576	0.384444	0.1576	0.650038	0.1576	0.67739	0.1576
				3.00689e-05	0.1577	0.384369	0.1577	0.649889	0.1577	0.677387	0.1577
				3.00678e-05	0.1578	0.384127	0.1578	0.64953	0.1578	0.677012	0.1578
				3.00299e-05	0.1579	0.384003	0.1579	0.649308	0.1579	0.677001	0.1579
				3.00234e-05	0.158	0.383751	0.158	0.649155	0.158	0.676844	0.158
				3.00229e-05	0.1581	0.38305	0.1581	0.648689	0.1581	0.676839	0.1581
				3.00221e-05	0.1582	0.382944	0.1582	0.648687	0.1582	0.676768	0.1582
				3.00207e-05	0.1583	0.382817	0.1583	0.648279	0.1583	0.675665	0.1583
				3.0016e-05	0.1584	0.382792	0.1584	0.647843	0.1584	0.674991	0.1584
				2.99952e-05	0.1585	0.382537	0.1585	0.647618	0.1585	0.67499	0.1585
				2.99947e-05	0.1586	0.382502	0.1586	0.647518	0.1586	0.674951	0.1586
				2.9974e-05	0.1587	0.382277	0.1587	0.64725	0.1587	0.674896	0.1587
				2.99638e-05	0.1588	0.382204	0.1588	0.647214	0.1588	0.67481	0.1588
				2.99564e-05	0.1589	0.38208	0.1589	0.647116	0.1589	0.674571	0.1589
				2.99233e-05	0.159	0.381776	0.159	0.646847	0.159	0.674528	0.159
				2.9916e-05	0.1591	0.381702	0.1591	0.646763	0.1591	0.674171	0.1591
				2.98967e-05	0.1592	0.381555	0.1592	0.646758	0.1592	0.673861	0.1592
				2.98934e-05	0.1593	0.38133	0.1593	0.646627	0.1593	0.673812	0.1593
				2.98919e-05	0.1594	0.381111	0.1594	0.646592	0.1594	0.67364	0.1594
				2.9888e-05	0.1595	0.381092	0.1595	0.646311	0.1595	0.673422	0.1595
				2.98655e-05	0.1596	0.380926	0.1596	0.646265	0.1596	0.673411	0.1596
				2.98577e-05	0.1597	0.380777	0.1597	0.646222	0.1597	0.673404	0.1597
				2.98555e-05	0.1598	0.380467	0.1598	0.646221	0.1598	0.673323	0.1598
				2.98386e-05	0.1599	0.380261	0.1599	0.646043	0.1599	0.67329	0.1599
				2.9823e-05	0.16	0.380079	0.16	0.645999	0.16	0.673225	0.16
				2.98198e-05	0.1601	0.379386	0.1601	0.645705	0.1601	0.673008	0.1601
				2.98024e-05	0.1602	0.379356	0.1602	0.645639	0.1602	0.673007	0.1602
				2.9783e-05	0.1603	0.379346	0.1603	0.645575	0.1603	0.672925	0.1603
				2.97557e-05	0.1604	0.379306	0.1604	0.645557	0.1604	0.672779	0.1604
				2.97255e-05	0.1605	0.378908	0.1605	0.645507	0.1605	0.672567	0.1605
				2.96758e-05	0.1606	0.378617	0.1606	0.645062	0.1606	0.672515	0.1606
				2.96754e-05	0.1607	0.378557	0.1607	0.64487	0.1607	0.672471	0.1607
				2.96601e-05	0.1608	0.378068	0.1608	0.644748	0.1608	0.671889	0.1608
				2.96299e-05	0.1609	0.37805	0.1609	0.644614	0.1609	0.67175	0.1609
				2.95946e-05	0.161	0.377924	0.161	0.644434	0.161	0.671439	0.161
				2.95727e-05	0.1611	0.377883	0.1611	0.644347	0.1611	0.670821	0.1611
				2.95727e-05	0.1612	0.37756	0.1612	0.643815	0.1612	0.670634	0.1612
				2.95245e-05	0.1613	0.377352	0.1613	0.643492	0.1613	0.670589	0.1613
				2.95203e-05	0.1614	0.377283	0.1614	0.643311	0.1614	0.6705	0.1614
				2.95182e-05	0.1615	0.376848	0.1615	0.643166	0.1615	0.670364	0.1615
				2.9492e-05	0.1616	0.376812	0.1616	0.642779	0.1616	0.670286	0.1616
				2.94655e-05	0.1617	0.376555	0.1617	0.642464	0.1617	0.669987	0.1617
				2.9453e-05	0.1618	0.376408	0.1618	0.642121	0.1618	0.669979	0.1618
				2.94518e-05	0.1619	0.376338	0.1619	0.641761	0.1619	0.669294	0.1619
				2.94511e-05	0.162	0.376331	0.162	0.64171	0.162	0.669293	0.162
				2.94459e-05	0.1621	0.376284	0.1621	0.641663	0.1621	0.669292	0.1621
				2.9439e-05	0.1622	0.376194	0.1622	0.641353	0.1622	0.66907	0.1622
				2.9435e-05	0.1623	0.375759	0.1623	0.641348	0.1623	0.668984	0.1623
				2.9423e-05	0.1624	0.375605	0.1624	0.641302	0.1624	0.668308	0.1624
				2.94068e-05	0.1625	0.375458	0.1625	0.641301	0.1625	0.668178	0.1625
				2.94061e-05	0.1626	0.375162	0.1626	0.64099	0.1626	0.668027	0.1626
				2.94059e-05	0.1627	0.374337	0.1627	0.640657	0.1627	0.667962	0.1627
				2.9396e-05	0.1628	0.374244	0.1628	0.640597	0.1628	0.667911	0.1628
				2.93952e-05	0.1629	0.37411	0.1629	0.640522	0.1629	0.667906	0.1629
				2.93911e-05	0.163	0.373625	0.163	0.640497	0.163	0.66768	0.163
				2.93898e-05	0.1631	0.373621	0.1631	0.640389	0.1631	0.667637	0.1631
				2.9387e-05	0.1632	0.373619	0.1632	0.640256	0.1632	0.667461	0.1632
				2.93745e-05	0.1633	0.373479	0.1633	0.640151	0.1633	0.666677	0.1633
				2.93734e-05	0.1634	0.373439	0.1634	0.640104	0.1634	0.666474	0.1634
				2.93676e-05	0.1635	0.3733	0.1635	0.640103	0.1635	0.666126	0.1635
				2.93517e-05	0.1636	0.373256	0.1636	0.639699	0.1636	0.666093	0.1636
				2.93506e-05	0.1637	0.372963	0.1637	0.639334	0.1637	0.665905	0.1637
				2.9334e-05	0.1638	0.372592	0.1638	0.639249	0.1638	0.665832	0.1638
				2.93112e-05	0.1639	0.372535	0.1639	0.639067	0.1639	0.665792	0.1639
				2.93108e-05	0.164	0.372507	0.164	0.639043	0.164	0.665224	0.164
				2.93108e-05	0.1641	0.372413	0.1641	0.639023	0.1641	0.664966	0.1641
				2.93093e-05	0.1642	0.372382	0.1642	0.638941	0.1642	0.664833	0.1642
				2.9293e-05	0.1643	0.372374	0.1643	0.638666	0.1643	0.664828	0.1643
				2.92758e-05	0.1644	0.372373	0.1644	0.638227	0.1644	0.664746	0.1644
				2.92637e-05	0.1645	0.372233	0.1645	0.637965	0.1645	0.664742	0.1645
				2.92574e-05	0.1646	0.371964	0.1646	0.637951	0.1646	0.664548	0.1646
				2.92516e-05	0.1647	0.371897	0.1647	0.636701	0.1647	0.664382	0.1647
				2.92508e-05	0.1648	0.371336	0.1648	0.635895	0.1648	0.663883	0.1648
				2.92307e-05	0.1649	0.371328	0.1649	0.63585	0.1649	0.663837	0.1649
				2.92203e-05	0.165	0.371313	0.165	0.635736	0.165	0.663748	0.165
				2.92153e-05	0.1651	0.371274	0.1651	0.635551	0.1651	0.663581	0.1651
				2.92107e-05	0.1652	0.371017	0.1652	0.635451	0.1652	0.663233	0.1652
				2.92063e-05	0.1653	0.370844	0.1653	0.635195	0.1653	0.663219	0.1653
				2.92044e-05	0.1654	0.370843	0.1654	0.635103	0.1654	0.663034	0.1654
				2.9199e-05	0.1655	0.370821	0.1655	0.634911	0.1655	0.663032	0.1655
				2.9191e-05	0.1656	0.370538	0.1656	0.634647	0.1656	0.662896	0.1656
				2.91885e-05	0.1657	0.370325	0.1657	0.634482	0.1657	0.662769	0.1657
				2.91521e-05	0.1658	0.369895	0.1658	0.634331	0.1658	0.662721	0.1658
				2.91495e-05	0.1659	0.369806	0.1659	0.634328	0.1659	0.662573	0.1659
				2.9142e-05	0.166	0.369495	0.166	0.634248	0.166	0.662464	0.166
				2.914e-05	0.1661	0.369422	0.1661	0.634059	0.1661	0.66223	0.1661
				2.91365e-05	0.1662	0.369093	0.1662	0.633979	0.1662	0.662054	0.1662
				2.91274e-05	0.1663	0.368216	0.1663	0.63384	0.1663	0.66178	0.1663
				2.91033e-05	0.1664	0.368178	0.1664	0.633715	0.1664	0.661602	0.1664
				2.91006e-05	0.1665	0.368116	0.1665	0.6334	0.1665	0.661601	0.1665
				2.90864e-05	0.1666	0.368072	0.1666	0.633178	0.1666	0.661338	0.1666
				2.90749e-05	0.1667	0.367888	0.1667	0.633031	0.1667	0.660978	0.1667
				2.90517e-05	0.1668	0.36786	0.1668	0.632897	0.1668	0.660978	0.1668
				2.90513e-05	0.1669	0.367394	0.1669	0.632869	0.1669	0.660977	0.1669
				2.90489e-05	0.167	0.367358	0.167	0.632813	0.167	0.660935	0.167
				2.90313e-05	0.1671	0.367328	0.1671	0.632676	0.1671	0.660261	0.1671
				2.90213e-05	0.1672	0.367166	0.1672	0.632631	0.1672	0.660082	0.1672
				2.902e-05	0.1673	0.366985	0.1673	0.632332	0.1673	0.659962	0.1673
				2.90144e-05	0.1674	0.366949	0.1674	0.632226	0.1674	0.659722	0.1674
				2.90081e-05	0.1675	0.366885	0.1675	0.632051	0.1675	0.659414	0.1675
				2.89871e-05	0.1676	0.366644	0.1676	0.631734	0.1676	0.658834	0.1676
				2.89833e-05	0.1677	0.366223	0.1677	0.631518	0.1677	0.658794	0.1677
				2.89799e-05	0.1678	0.366156	0.1678	0.631515	0.1678	0.65877	0.1678
				2.89494e-05	0.1679	0.366	0.1679	0.631288	0.1679	0.658701	0.1679
				2.89363e-05	0.168	0.365966	0.168	0.631153	0.168	0.658489	0.168
				2.89351e-05	0.1681	0.365718	0.1681	0.631107	0.1681	0.658161	0.1681
				2.89254e-05	0.1682	0.36559	0.1682	0.631073	0.1682	0.657943	0.1682
				2.89109e-05	0.1683	0.365456	0.1683	0.630718	0.1683	0.657942	0.1683
				2.88556e-05	0.1684	0.365264	0.1684	0.630394	0.1684	0.657724	0.1684
				2.88389e-05	0.1685	0.365156	0.1685	0.630123	0.1685	0.657586	0.1685
				2.88238e-05	0.1686	0.364986	0.1686	0.630049	0.1686	0.657355	0.1686
				2.8816e-05	0.1687	0.364919	0.1687	0.630046	0.1687	0.657179	0.1687
				2.88126e-05	0.1688	0.36446	0.1688	0.630036	0.1688	0.657041	0.1688
				2.87784e-05	0.1689	0.364295	0.1689	0.629804	0.1689	0.65699	0.1689
				2.87527e-05	0.169	0.364223	0.169	0.629706	0.169	0.656774	0.169
				2.87283e-05	0.1691	0.364093	0.1691	0.62962	0.1691	0.656771	0.1691
				2.87189e-05	0.1692	0.364092	0.1692	0.629474	0.1692	0.65673	0.1692
				2.87132e-05	0.1693	0.363686	0.1693	0.629426	0.1693	0.656601	0.1693
				2.87067e-05	0.1694	0.363515	0.1694	0.628914	0.1694	0.656417	0.1694
				2.87044e-05	0.1695	0.36296	0.1695	0.628912	0.1695	0.656415	0.1695
				2.86954e-05	0.1696	0.362707	0.1696	0.628687	0.1696	0.655878	0.1696
				2.86393e-05	0.1697	0.362663	0.1697	0.628549	0.1697	0.655567	0.1697
				2.86374e-05	0.1698	0.362486	0.1698	0.628482	0.1698	0.65528	0.1698
				2.86351e-05	0.1699	0.362242	0.1699	0.628225	0.1699	0.655137	0.1699
				2.86231e-05	0.17	0.361736	0.17	0.628211	0.17	0.654806	0.17
				2.86062e-05	0.1701	0.361649	0.1701	0.62812	0.1701	0.654409	0.1701
				2.85939e-05	0.1702	0.361594	0.1702	0.628024	0.1702	0.654409	0.1702
				2.85785e-05	0.1703	0.361507	0.1703	0.628023	0.1703	0.654316	0.1703
				2.85691e-05	0.1704	0.361469	0.1704	0.627962	0.1704	0.65391	0.1704
				2.85678e-05	0.1705	0.361033	0.1705	0.627881	0.1705	0.65389	0.1705
				2.85654e-05	0.1706	0.361029	0.1706	0.627834	0.1706	0.65382	0.1706
				2.85472e-05	0.1707	0.360887	0.1707	0.627322	0.1707	0.653604	0.1707
				2.85462e-05	0.1708	0.360821	0.1708	0.627059	0.1708	0.653557	0.1708
				2.85094e-05	0.1709	0.360704	0.1709	0.626901	0.1709	0.653526	0.1709
				2.84903e-05	0.171	0.360532	0.171	0.626711	0.171	0.653512	0.171
				2.84738e-05	0.1711	0.360489	0.1711	0.626672	0.1711	0.653374	0.1711
				2.84721e-05	0.1712	0.360141	0.1712	0.626581	0.1712	0.653286	0.1712
				2.84719e-05	0.1713	0.359841	0.1713	0.626533	0.1713	0.653284	0.1713
				2.84562e-05	0.1714	0.359601	0.1714	0.626525	0.1714	0.6532	0.1714
				2.84466e-05	0.1715	0.359451	0.1715	0.626525	0.1715	0.653104	0.1715
				2.84441e-05	0.1716	0.359003	0.1716	0.626476	0.1716	0.652981	0.1716
				2.84419e-05	0.1717	0.358892	0.1717	0.626299	0.1717	0.65294	0.1717
				2.84397e-05	0.1718	0.358889	0.1718	0.626012	0.1718	0.652929	0.1718
				2.84303e-05	0.1719	0.358827	0.1719	0.625973	0.1719	0.652794	0.1719
				2.84252e-05	0.172	0.358497	0.172	0.625966	0.172	0.652754	0.172
				2.84199e-05	0.1721	0.358142	0.1721	0.625747	0.1721	0.652354	0.1721
				2.84191e-05	0.1722	0.357612	0.1722	0.625578	0.1722	0.652264	0.1722
				2.84103e-05	0.1723	0.357374	0.1723	0.625455	0.1723	0.652263	0.1723
				2.84078e-05	0.1724	0.357368	0.1724	0.625354	0.1724	0.652166	0.1724
				2.84047e-05	0.1725	0.357338	0.1725	0.62505	0.1725	0.652077	0.1725
				2.83972e-05	0.1726	0.357322	0.1726	0.624938	0.1726	0.651953	0.1726
				2.83648e-05	0.1727	0.35726	0.1727	0.624659	0.1727	0.651942	0.1727
				2.8363e-05	0.1728	0.357042	0.1728	0.624652	0.1728	0.65172	0.1728
				2.83595e-05	0.1729	0.356944	0.1729	0.624475	0.1729	0.65161	0.1729
				2.83509e-05	0.173	0.356786	0.173	0.624295	0.173	0.651013	0.173
				2.83303e-05	0.1731	0.356771	0.1731	0.624093	0.1731	0.65065	0.1731
				2.83115e-05	0.1732	0.356725	0.1732	0.623949	0.1732	0.650602	0.1732
				2.82895e-05	0.1733	0.356606	0.1733	0.623577	0.1733	0.650504	0.1733
				2.82873e-05	0.1734	0.356389	0.1734	0.623007	0.1734	0.650474	0.1734
				2.82713e-05	0.1735	0.355918	0.1735	0.622928	0.1735	0.650422	0.1735
				2.82642e-05	0.1736	0.355814	0.1736	0.622888	0.1736	0.650294	0.1736
				2.82584e-05	0.1737	0.355628	0.1737	0.621983	0.1737	0.65025	0.1737
				2.82568e-05	0.1738	0.355563	0.1738	0.621946	0.1738	0.650039	0.1738
				2.82381e-05	0.1739	0.355306	0.1739	0.621863	0.1739	0.649889	0.1739
				2.8227e-05	0.174	0.354397	0.174	0.621827	0.174	0.64953	0.174
				2.821e-05	0.1741	0.354394	0.1741	0.621797	0.1741	0.649308	0.1741
				2.81936e-05	0.1742	0.35432	0.1742	0.621759	0.1742	0.649165	0.1742
				2.81565e-05	0.1743	0.354212	0.1743	0.62175	0.1743	0.648689	0.1743
				2.81483e-05	0.1744	0.353993	0.1744	0.621564	0.1744	0.648687	0.1744
				2.81454e-05	0.1745	0.353523	0.1745	0.621562	0.1745	0.648279	0.1745
				2.8139e-05	0.1746	0.353342	0.1746	0.621334	0.1746	0.647843	0.1746
				2.81335e-05	0.1747	0.35321	0.1747	0.6213	0.1747	0.647761	0.1747
				2.81275e-05	0.1748	0.352834	0.1748	0.620817	0.1748	0.647619	0.1748
				2.81099e-05	0.1749	0.352796	0.1749	0.620728	0.1749	0.647518	0.1749
				2.81012e-05	0.175	0.35256	0.175	0.620723	0.175	0.64725	0.175
				2.80979e-05	0.1751	0.352143	0.1751	0.620629	0.1751	0.647215	0.1751
				2.80859e-05	0.1752	0.351859	0.1752	0.620486	0.1752	0.647116	0.1752
				2.8077e-05	0.1753	0.351602	0.1753	0.620307	0.1753	0.646847	0.1753
				2.80625e-05	0.1754	0.351214	0.1754	0.620253	0.1754	0.646763	0.1754
				2.80506e-05	0.1755	0.35073	0.1755	0.620237	0.1755	0.646758	0.1755
				2.805e-05	0.1756	0.35063	0.1756	0.619999	0.1756	0.646627	0.1756
				2.80392e-05	0.1757	0.350403	0.1757	0.619938	0.1757	0.646592	0.1757
				2.80256e-05	0.1758	0.34997	0.1758	0.619845	0.1758	0.646311	0.1758
				2.80225e-05	0.1759	0.348555	0.1759	0.619839	0.1759	0.646265	0.1759
				2.80094e-05	0.176	0.348443	0.176	0.619329	0.176	0.646222	0.176
				2.80035e-05	0.1761	0.348256	0.1761	0.619282	0.1761	0.646221	0.1761
				2.79925e-05	0.1762	0.347948	0.1762	0.61925	0.1762	0.646043	0.1762
				2.79835e-05	0.1763	0.347645	0.1763	0.619081	0.1763	0.645999	0.1763
				2.79815e-05	0.1764	0.347378	0.1764	0.618987	0.1764	0.645705	0.1764
				2.79764e-05	0.1765	0.347288	0.1765	0.618495	0.1765	0.645639	0.1765
				2.79637e-05	0.1766	0.347211	0.1766	0.618153	0.1766	0.645599	0.1766
				2.79324e-05	0.1767	0.347011	0.1767	0.617956	0.1767	0.645557	0.1767
				2.79245e-05	0.1768	0.34689	0.1768	0.617822	0.1768	0.645507	0.1768
				2.79174e-05	0.1769	0.34639	0.1769	0.617635	0.1769	0.645062	0.1769
				2.79119e-05	0.177	0.346383	0.177	0.617545	0.177	0.644881	0.177
				2.79095e-05	0.1771	0.346211	0.1771	0.617369	0.1771	0.644753	0.1771
				2.79089e-05	0.1772	0.346074	0.1772	0.617165	0.1772	0.644614	0.1772
				2.78884e-05	0.1773	0.345867	0.1773	0.617094	0.1773	0.644434	0.1773
				2.78882e-05	0.1774	0.345806	0.1774	0.616836	0.1774	0.644347	0.1774
				2.78835e-05	0.1775	0.345427	0.1775	0.616796	0.1775	0.643987	0.1775
				2.78806e-05	0.1776	0.345403	0.1776	0.616462	0.1776	0.643815	0.1776
				2.78785e-05	0.1777	0.345072	0.1777	0.616321	0.1777	0.643637	0.1777
				2.78612e-05	0.1778	0.344715	0.1778	0.61632	0.1778	0.643492	0.1778
				2.78597e-05	0.1779	0.344423	0.1779	0.616181	0.1779	0.643314	0.1779
				2.78568e-05	0.178	0.344346	0.178	0.615898	0.178	0.643177	0.178
				2.78374e-05	0.1781	0.343693	0.1781	0.615856	0.1781	0.642779	0.1781
				2.78288e-05	0.1782	0.343482	0.1782	0.615663	0.1782	0.642464	0.1782
				2.78223e-05	0.1783	0.343194	0.1783	0.615394	0.1783	0.642244	0.1783
				2.78214e-05	0.1784	0.343096	0.1784	0.61529	0.1784	0.642121	0.1784
				2.78192e-05	0.1785	0.343005	0.1785	0.615242	0.1785	0.641762	0.1785
				2.78184e-05	0.1786	0.342895	0.1786	0.615241	0.1786	0.64171	0.1786
				2.78161e-05	0.1787	0.342829	0.1787	0.615195	0.1787	0.641663	0.1787
				2.78104e-05	0.1788	0.342711	0.1788	0.615148	0.1788	0.641354	0.1788
				2.7801e-05	0.1789	0.342694	0.1789	0.615021	0.1789	0.641348	0.1789
				2.77956e-05	0.179	0.342167	0.179	0.614961	0.179	0.641302	0.179
				2.77927e-05	0.1791	0.341769	0.1791	0.614687	0.1791	0.641301	0.1791
				2.7789e-05	0.1792	0.34153	0.1792	0.614359	0.1792	0.64099	0.1792
				2.77798e-05	0.1793	0.341373	0.1793	0.613696	0.1793	0.640658	0.1793
				2.77795e-05	0.1794	0.341158	0.1794	0.613286	0.1794	0.640597	0.1794
				2.77792e-05	0.1795	0.341008	0.1795	0.613181	0.1795	0.640524	0.1795
				2.7769e-05	0.1796	0.340974	0.1796	0.613136	0.1796	0.640515	0.1796
				2.77644e-05	0.1797	0.340905	0.1797	0.612767	0.1797	0.640497	0.1797
				2.77607e-05	0.1798	0.34058	0.1798	0.612543	0.1798	0.64039	0.1798
				2.77489e-05	0.1799	0.340374	0.1799	0.612031	0.1799	0.640373	0.1799
				2.77439e-05	0.18	0.340325	0.18	0.612022	0.18	0.640257	0.18
				2.77348e-05	0.1801	0.340322	0.1801	0.611921	0.1801	0.640152	0.1801
				2.77234e-05	0.1802	0.340139	0.1802	0.611628	0.1802	0.640105	0.1802
				2.7716e-05	0.1803	0.339919	0.1803	0.611545	0.1803	0.640103	0.1803
				2.77148e-05	0.1804	0.339847	0.1804	0.611455	0.1804	0.639699	0.1804
				2.77055e-05	0.1805	0.339703	0.1805	0.611404	0.1805	0.639334	0.1805
				2.77021e-05	0.1806	0.339666	0.1806	0.611123	0.1806	0.639249	0.1806
				2.76849e-05	0.1807	0.3395	0.1807	0.61108	0.1807	0.639067	0.1807
				2.76738e-05	0.1808	0.339374	0.1808	0.611076	0.1808	0.639044	0.1808
				2.76603e-05	0.1809	0.33936	0.1809	0.610822	0.1809	0.639023	0.1809
				2.7647e-05	0.181	0.338934	0.181	0.610753	0.181	0.638941	0.181
				2.76203e-05	0.1811	0.338835	0.1811	0.610671	0.1811	0.638666	0.1811
				2.76163e-05	0.1812	0.338649	0.1812	0.61061	0.1812	0.638373	0.1812
				2.76079e-05	0.1813	0.338624	0.1813	0.610451	0.1813	0.638228	0.1813
				2.75982e-05	0.1814	0.338546	0.1814	0.610098	0.1814	0.637965	0.1814
				2.75853e-05	0.1815	0.338266	0.1815	0.609952	0.1815	0.637951	0.1815
				2.75845e-05	0.1816	0.338252	0.1816	0.60989	0.1816	0.637546	0.1816
				2.75793e-05	0.1817	0.337926	0.1817	0.609815	0.1817	0.636701	0.1817
				2.75684e-05	0.1818	0.337182	0.1818	0.609721	0.1818	0.63617	0.1818
				2.75683e-05	0.1819	0.337174	0.1819	0.609676	0.1819	0.635895	0.1819
				2.75626e-05	0.182	0.336946	0.182	0.609532	0.182	0.63585	0.182
				2.75584e-05	0.1821	0.336916	0.1821	0.609157	0.1821	0.635737	0.1821
				2.75575e-05	0.1822	0.336876	0.1822	0.608733	0.1822	0.635552	0.1822
				2.75543e-05	0.1823	0.336837	0.1823	0.608689	0.1823	0.635452	0.1823
				2.75542e-05	0.1824	0.336333	0.1824	0.608472	0.1824	0.635196	0.1824
				2.75533e-05	0.1825	0.336331	0.1825	0.608274	0.1825	0.635104	0.1825
				2.75387e-05	0.1826	0.336254	0.1826	0.608227	0.1826	0.634915	0.1826
				2.75384e-05	0.1827	0.335982	0.1827	0.608222	0.1827	0.634652	0.1827
				2.75374e-05	0.1828	0.335866	0.1828	0.608092	0.1828	0.634483	0.1828
				2.75178e-05	0.1829	0.335751	0.1829	0.607523	0.1829	0.634331	0.1829
				2.75104e-05	0.183	0.335495	0.183	0.607428	0.183	0.634328	0.183
				2.75097e-05	0.1831	0.335385	0.1831	0.607338	0.1831	0.634248	0.1831
				2.74974e-05	0.1832	0.335284	0.1832	0.607332	0.1832	0.634059	0.1832
				2.74691e-05	0.1833	0.335028	0.1833	0.607249	0.1833	0.633979	0.1833
				2.74353e-05	0.1834	0.334601	0.1834	0.607191	0.1834	0.63384	0.1834
				2.74253e-05	0.1835	0.334513	0.1835	0.607002	0.1835	0.633716	0.1835
				2.74093e-05	0.1836	0.333945	0.1836	0.606777	0.1836	0.633401	0.1836
				2.74038e-05	0.1837	0.333937	0.1837	0.606722	0.1837	0.633273	0.1837
				2.74015e-05	0.1838	0.333937	0.1838	0.606677	0.1838	0.633179	0.1838
				2.73965e-05	0.1839	0.33373	0.1839	0.6064	0.1839	0.633031	0.1839
				2.73564e-05	0.184	0.333689	0.184	0.606365	0.184	0.632897	0.184
				2.73475e-05	0.1841	0.33348	0.1841	0.605974	0.1841	0.632869	0.1841
				2.7345e-05	0.1842	0.333379	0.1842	0.605791	0.1842	0.632814	0.1842
				2.73286e-05	0.1843	0.333371	0.1843	0.605739	0.1843	0.632676	0.1843
				2.73007e-05	0.1844	0.333266	0.1844	0.605656	0.1844	0.632631	0.1844
				2.72908e-05	0.1845	0.333104	0.1845	0.605604	0.1845	0.632333	0.1845
				2.72828e-05	0.1846	0.332846	0.1846	0.605603	0.1846	0.632226	0.1846
				2.72793e-05	0.1847	0.332536	0.1847	0.60547	0.1847	0.632051	0.1847
				2.72698e-05	0.1848	0.332535	0.1848	0.605425	0.1848	0.631737	0.1848
				2.72656e-05	0.1849	0.3325	0.1849	0.605367	0.1849	0.631734	0.1849
				2.7264e-05	0.185	0.332388	0.185	0.605178	0.185	0.631518	0.185
				2.72454e-05	0.1851	0.332288	0.1851	0.604682	0.1851	0.631515	0.1851
				2.72448e-05	0.1852	0.332251	0.1852	0.604536	0.1852	0.631288	0.1852
				2.72376e-05	0.1853	0.332217	0.1853	0.604299	0.1853	0.631153	0.1853
				2.72328e-05	0.1854	0.331928	0.1854	0.604155	0.1854	0.631107	0.1854
				2.71966e-05	0.1855	0.331607	0.1855	0.604054	0.1855	0.631074	0.1855
				2.71964e-05	0.1856	0.331433	0.1856	0.603963	0.1856	0.630718	0.1856
				2.71844e-05	0.1857	0.331426	0.1857	0.603821	0.1857	0.630394	0.1857
				2.71814e-05	0.1858	0.3314	0.1858	0.603727	0.1858	0.630123	0.1858
				2.71672e-05	0.1859	0.331319	0.1859	0.603508	0.1859	0.63005	0.1859
				2.71627e-05	0.186	0.331273	0.186	0.603446	0.186	0.630046	0.186
				2.71577e-05	0.1861	0.331219	0.1861	0.603376	0.1861	0.630036	0.1861
				2.71466e-05	0.1862	0.331115	0.1862	0.603173	0.1862	0.629804	0.1862
				2.71408e-05	0.1863	0.331052	0.1863	0.60307	0.1863	0.629706	0.1863
				2.71354e-05	0.1864	0.330728	0.1864	0.602791	0.1864	0.62962	0.1864
				2.71316e-05	0.1865	0.330698	0.1865	0.602703	0.1865	0.629474	0.1865
				2.71146e-05	0.1866	0.330689	0.1866	0.602607	0.1866	0.629426	0.1866
				2.70957e-05	0.1867	0.330629	0.1867	0.602407	0.1867	0.628914	0.1867
				2.70955e-05	0.1868	0.330551	0.1868	0.602239	0.1868	0.628912	0.1868
				2.70947e-05	0.1869	0.330374	0.1869	0.602183	0.1869	0.628687	0.1869
				2.70914e-05	0.187	0.330372	0.187	0.601806	0.187	0.628549	0.187
				2.70846e-05	0.1871	0.330338	0.1871	0.601715	0.1871	0.628484	0.1871
				2.70741e-05	0.1872	0.330066	0.1872	0.601572	0.1872	0.628225	0.1872
				2.70556e-05	0.1873	0.330056	0.1873	0.601292	0.1873	0.628211	0.1873
				2.70531e-05	0.1874	0.329994	0.1874	0.601156	0.1874	0.628125	0.1874
				2.70291e-05	0.1875	0.329747	0.1875	0.600223	0.1875	0.628024	0.1875
				2.7005e-05	0.1876	0.32959	0.1876	0.600125	0.1876	0.628023	0.1876
				2.70046e-05	0.1877	0.329551	0.1877	0.600123	0.1877	0.627964	0.1877
				2.69901e-05	0.1878	0.329528	0.1878	0.600121	0.1878	0.627881	0.1878
				2.69877e-05	0.1879	0.329392	0.1879	0.599839	0.1879	0.627834	0.1879
				2.69753e-05	0.188	0.329387	0.188	0.599799	0.188	0.627322	0.188
				2.69625e-05	0.1881	0.329386	0.1881	0.599467	0.1881	0.62706	0.1881
				2.69344e-05	0.1882	0.329354	0.1882	0.599328	0.1882	0.626918	0.1882
				2.69254e-05	0.1883	0.329243	0.1883	0.599091	0.1883	0.626711	0.1883
				2.6921e-05	0.1884	0.328863	0.1884	0.598903	0.1884	0.626672	0.1884
				2.69126e-05	0.1885	0.328861	0.1885	0.598725	0.1885	0.626581	0.1885
				2.69093e-05	0.1886	0.328724	0.1886	0.598645	0.1886	0.626533	0.1886
				2.69075e-05	0.1887	0.328714	0.1887	0.598466	0.1887	0.626525	0.1887
				2.69047e-05	0.1888	0.328642	0.1888	0.598449	0.1888	0.626525	0.1888
				2.68863e-05	0.1889	0.328541	0.1889	0.598393	0.1889	0.62648	0.1889
				2.68805e-05	0.189	0.328419	0.189	0.598249	0.189	0.626299	0.189
				2.68564e-05	0.1891	0.328114	0.1891	0.597592	0.1891	0.626198	0.1891
				2.68537e-05	0.1892	0.328056	0.1892	0.597505	0.1892	0.626012	0.1892
				2.68456e-05	0.1893	0.327908	0.1893	0.597454	0.1893	0.625973	0.1893
				2.68448e-05	0.1894	0.32774	0.1894	0.596613	0.1894	0.625966	0.1894
				2.68357e-05	0.1895	0.327538	0.1895	0.596579	0.1895	0.625748	0.1895
				2.6832e-05	0.1896	0.327235	0.1896	0.59657	0.1896	0.62559	0.1896
				2.68017e-05	0.1897	0.327128	0.1897	0.59652	0.1897	0.625455	0.1897
				2.67906e-05	0.1898	0.326711	0.1898	0.596423	0.1898	0.625354	0.1898
				2.67905e-05	0.1899	0.32622	0.1899	0.596017	0.1899	0.625051	0.1899
				2.67787e-05	0.19	0.326084	0.19	0.59577	0.19	0.624938	0.19
				2.67773e-05	0.1901	0.326034	0.1901	0.595729	0.1901	0.624735	0.1901
				2.6769e-05	0.1902	0.325962	0.1902	0.595679	0.1902	0.624652	0.1902
				2.67448e-05	0.1903	0.325648	0.1903	0.595642	0.1903	0.624475	0.1903
				2.67327e-05	0.1904	0.325575	0.1904	0.595626	0.1904	0.624296	0.1904
				2.6714e-05	0.1905	0.325503	0.1905	0.595441	0.1905	0.624094	0.1905
				2.66915e-05	0.1906	0.325046	0.1906	0.59493	0.1906	0.623949	0.1906
				2.6683e-05	0.1907	0.324983	0.1907	0.594926	0.1907	0.623578	0.1907
				2.6682e-05	0.1908	0.324937	0.1908	0.59455	0.1908	0.62301	0.1908
				2.66809e-05	0.1909	0.32476	0.1909	0.594487	0.1909	0.622928	0.1909
				2.66605e-05	0.191	0.324683	0.191	0.594468	0.191	0.622888	0.191
				2.66573e-05	0.1911	0.324626	0.1911	0.59446	0.1911	0.622643	0.1911
				2.66269e-05	0.1912	0.324589	0.1912	0.594416	0.1912	0.621983	0.1912
				2.65967e-05	0.1913	0.324372	0.1913	0.594134	0.1913	0.621946	0.1913
				2.65882e-05	0.1914	0.32431	0.1914	0.594115	0.1914	0.621863	0.1914
				2.65827e-05	0.1915	0.324125	0.1915	0.593998	0.1915	0.621829	0.1915
				2.65741e-05	0.1916	0.323994	0.1916	0.593871	0.1916	0.621797	0.1916
				2.65694e-05	0.1917	0.323897	0.1917	0.593756	0.1917	0.621759	0.1917
				2.65626e-05	0.1918	0.323793	0.1918	0.59334	0.1918	0.62175	0.1918
				2.65617e-05	0.1919	0.323457	0.1919	0.593335	0.1919	0.621564	0.1919
				2.65486e-05	0.192	0.323032	0.192	0.593286	0.192	0.621562	0.192
				2.65348e-05	0.1921	0.322914	0.1921	0.593239	0.1921	0.621334	0.1921
				2.65326e-05	0.1922	0.322797	0.1922	0.592828	0.1922	0.621308	0.1922
				2.65267e-05	0.1923	0.322795	0.1923	0.592828	0.1923	0.620817	0.1923
				2.65228e-05	0.1924	0.322076	0.1924	0.592706	0.1924	0.620816	0.1924
				2.65123e-05	0.1925	0.321795	0.1925	0.592644	0.1925	0.620728	0.1925
				2.65034e-05	0.1926	0.321725	0.1926	0.592632	0.1926	0.620723	0.1926
				2.64977e-05	0.1927	0.321704	0.1927	0.592416	0.1927	0.620629	0.1927
				2.64943e-05	0.1928	0.321692	0.1928	0.592315	0.1928	0.620486	0.1928
				2.6472e-05	0.1929	0.32148	0.1929	0.592262	0.1929	0.620308	0.1929
				2.64624e-05	0.193	0.321232	0.193	0.592209	0.193	0.620253	0.193
				2.64599e-05	0.1931	0.321057	0.1931	0.592031	0.1931	0.620239	0.1931
				2.64557e-05	0.1932	0.320811	0.1932	0.591983	0.1932	0.620017	0.1932
				2.64524e-05	0.1933	0.320743	0.1933	0.591977	0.1933	0.62	0.1933
				2.64372e-05	0.1934	0.320631	0.1934	0.59165	0.1934	0.619939	0.1934
				2.64253e-05	0.1935	0.320566	0.1935	0.591648	0.1935	0.619845	0.1935
				2.64183e-05	0.1936	0.320082	0.1936	0.59147	0.1936	0.61984	0.1936
				2.64104e-05	0.1937	0.319968	0.1937	0.59095	0.1937	0.619329	0.1937
				2.63987e-05	0.1938	0.319963	0.1938	0.590873	0.1938	0.619282	0.1938
				2.63957e-05	0.1939	0.319932	0.1939	0.590441	0.1939	0.619252	0.1939
				2.63907e-05	0.194	0.319927	0.194	0.590243	0.194	0.619081	0.194
				2.63741e-05	0.1941	0.319577	0.1941	0.590164	0.1941	0.618987	0.1941
				2.63638e-05	0.1942	0.319513	0.1942	0.59011	0.1942	0.618496	0.1942
				2.63626e-05	0.1943	0.31944	0.1943	0.590105	0.1943	0.618153	0.1943
				2.63449e-05	0.1944	0.319293	0.1944	0.590059	0.1944	0.617956	0.1944
				2.63346e-05	0.1945	0.318504	0.1945	0.589965	0.1945	0.617822	0.1945
				2.63315e-05	0.1946	0.318483	0.1946	0.589824	0.1946	0.617722	0.1946
				2.63228e-05	0.1947	0.318406	0.1947	0.589822	0.1947	0.617636	0.1947
				2.63035e-05	0.1948	0.31778	0.1948	0.589787	0.1948	0.617545	0.1948
				2.63033e-05	0.1949	0.317597	0.1949	0.589751	0.1949	0.61737	0.1949
				2.62899e-05	0.195	0.317575	0.195	0.58929	0.195	0.617165	0.195
				2.62836e-05	0.1951	0.317524	0.1951	0.58895	0.1951	0.617095	0.1951
				2.62809e-05	0.1952	0.317524	0.1952	0.588941	0.1952	0.616836	0.1952
				2.62676e-05	0.1953	0.317489	0.1953	0.588791	0.1953	0.616796	0.1953
				2.62639e-05	0.1954	0.31722	0.1954	0.588434	0.1954	0.616743	0.1954
				2.62562e-05	0.1955	0.317207	0.1955	0.588418	0.1955	0.616462	0.1955
				2.62513e-05	0.1956	0.31717	0.1956	0.587907	0.1956	0.616321	0.1956
				2.62474e-05	0.1957	0.317036	0.1957	0.587635	0.1957	0.61632	0.1957
				2.62433e-05	0.1958	0.316999	0.1958	0.587631	0.1958	0.616181	0.1958
				2.62341e-05	0.1959	0.316617	0.1959	0.586409	0.1959	0.616008	0.1959
				2.62247e-05	0.196	0.316609	0.196	0.586019	0.196	0.615898	0.196
				2.62227e-05	0.1961	0.316365	0.1961	0.585842	0.1961	0.615856	0.1961
				2.62217e-05	0.1962	0.316187	0.1962	0.585756	0.1962	0.615663	0.1962
				2.61914e-05	0.1963	0.316124	0.1963	0.585727	0.1963	0.615394	0.1963
				2.619e-05	0.1964	0.316119	0.1964	0.585569	0.1964	0.61529	0.1964
				2.61874e-05	0.1965	0.316048	0.1965	0.584719	0.1965	0.615242	0.1965
				2.61857e-05	0.1966	0.315726	0.1966	0.584392	0.1966	0.615241	0.1966
				2.61849e-05	0.1967	0.315341	0.1967	0.58393	0.1967	0.615195	0.1967
				2.61792e-05	0.1968	0.3147	0.1968	0.583783	0.1968	0.615148	0.1968
				2.61786e-05	0.1969	0.31455	0.1969	0.583644	0.1969	0.615056	0.1969
				2.61784e-05	0.197	0.314455	0.197	0.583292	0.197	0.615021	0.197
				2.61761e-05	0.1971	0.314283	0.1971	0.583163	0.1971	0.614961	0.1971
				2.61704e-05	0.1972	0.314209	0.1972	0.583116	0.1972	0.614687	0.1972
				2.61692e-05	0.1973	0.314164	0.1973	0.583112	0.1973	0.614359	0.1973
				2.61587e-05	0.1974	0.313926	0.1974	0.583009	0.1974	0.614038	0.1974
				2.61572e-05	0.1975	0.313855	0.1975	0.582954	0.1975	0.613696	0.1975
				2.61456e-05	0.1976	0.313784	0.1976	0.582325	0.1976	0.613286	0.1976
				2.613e-05	0.1977	0.313784	0.1977	0.582224	0.1977	0.613185	0.1977
				2.61277e-05	0.1978	0.313684	0.1978	0.581693	0.1978	0.613181	0.1978
				2.61184e-05	0.1979	0.313586	0.1979	0.581591	0.1979	0.613136	0.1979
				2.61178e-05	0.198	0.313436	0.198	0.58127	0.198	0.612767	0.198
				2.61112e-05	0.1981	0.313371	0.1981	0.581081	0.1981	0.612544	0.1981
				2.60962e-05	0.1982	0.313362	0.1982	0.580926	0.1982	0.612032	0.1982
				2.60945e-05	0.1983	0.313264	0.1983	0.580591	0.1983	0.612022	0.1983
				2.6085e-05	0.1984	0.313256	0.1984	0.580438	0.1984	0.611921	0.1984
				2.60739e-05	0.1985	0.313186	0.1985	0.580437	0.1985	0.611736	0.1985
				2.60683e-05	0.1986	0.313184	0.1986	0.580429	0.1986	0.611642	0.1986
				2.60359e-05	0.1987	0.313106	0.1987	0.580068	0.1987	0.611545	0.1987
				2.60271e-05	0.1988	0.313092	0.1988	0.580066	0.1988	0.611456	0.1988
				2.60126e-05	0.1989	0.313044	0.1989	0.579915	0.1989	0.611404	0.1989
				2.60044e-05	0.199	0.312801	0.199	0.579868	0.199	0.611123	0.199
				2.59907e-05	0.1991	0.312727	0.1991	0.579783	0.1991	0.61108	0.1991
				2.59901e-05	0.1992	0.312584	0.1992	0.579764	0.1992	0.611076	0.1992
				2.59901e-05	0.1993	0.312129	0.1993	0.579597	0.1993	0.610824	0.1993
				2.59823e-05	0.1994	0.312125	0.1994	0.579595	0.1994	0.610753	0.1994
				2.59741e-05	0.1995	0.311988	0.1995	0.579541	0.1995	0.610672	0.1995
				2.59722e-05	0.1996	0.311984	0.1996	0.579399	0.1996	0.61061	0.1996
				2.59532e-05	0.1997	0.311935	0.1997	0.579293	0.1997	0.610453	0.1997
[truncated: 7,220 more rows]
